# Supplementary material for: N-Carbethoxy-N′-(3-phenyl-1H-1,2,4-triazol-5-yl)thiourea
Source: Acta Crystallogr Sect E Struct Rep Online. 2010 Jan 23;66(Pt 2):o425. doi: 10.1107/S1600536810002369 (PMC2979925; doi:10.1107/S1600536810002369)
Supplement: Supplementary file 2 [file e-66-0o425-Isup2.hkl]

# 
# h,k,l, Fc-squared, Fo-squared, sigma(Fo-squared) and status flag 
# 
data_I
_shelx_title ' I in P-1' 
_shelx_refln_list_code          4 
_shelx_F_calc_maximum      170.56 
_exptl_crystal_F_000       304.00 
_reflns_d_resolution_high  0.7697 
 
loop_ 
 _symmetry_equiv_pos_as_xyz 
 'x, y, z' 
 '-x, -y, -z' 
 
_cell_length_a     5.9929 
_cell_length_b     9.4200 
_cell_length_c    12.2000 
_cell_angle_alpha  91.818 
_cell_angle_beta   92.585 
_cell_angle_gamma 101.083 
 
_shelx_F_squared_multiplier     1.000 
 
loop_ 
 _refln_index_h 
 _refln_index_k 
 _refln_index_l 
 _refln_F_squared_calc 
 _refln_F_squared_meas 
 _refln_F_squared_sigma 
 _refln_observed_status 
   1   0   0     1087.23     1206.90     21.54 o 
   2   0   0     1316.34     1490.68     26.69 o 
   3   0   0        8.02        8.39      0.65 o 
   4   0   0      379.58      386.70     11.48 o 
   5   0   0        8.62       12.41      1.17 o 
   6   0   0       79.81       84.03      3.23 o 
   7   0   0       24.12       27.76      2.86 o 
  -7   1   0      104.05      108.94      5.11 o 
  -6   1   0      311.54      308.34      8.13 o 
  -5   1   0        4.79        4.80      0.73 o 
  -4   1   0      169.66      191.50      4.30 o 
  -3   1   0      294.77      339.66      6.71 o 
  -2   1   0      670.65      717.34     14.62 o 
  -1   1   0       31.44       33.85      0.86 o 
   0   1   0       62.54       64.49      1.13 o 
   1   1   0     1332.64     1377.31     24.51 o 
   2   1   0        0.64        0.93      0.26 o 
   3   1   0      714.26      743.34     13.83 o 
   4   1   0      375.53      390.59      7.85 o 
   5   1   0       10.49       15.66      1.38 o 
   6   1   0        5.53        7.54      1.89 o 
   7   1   0      110.16      107.10      5.27 o 
  -7   2   0        3.06        4.41      1.80 o 
  -6   2   0        2.58        3.06      1.29 o 
  -5   2   0      348.38      340.21      7.19 o 
  -4   2   0       61.05       63.34      1.93 o 
  -3   2   0       31.24       23.95      1.72 o 
  -2   2   0        0.89       -0.17      0.34 o 
  -1   2   0     1365.81     1623.21     25.93 o 
   0   2   0     2767.45     3249.90     57.54 o 
   1   2   0    29091.76    31126.83    636.97 o 
   2   2   0       33.39       35.55      1.24 o 
   3   2   0      352.83      358.61      7.36 o 
   4   2   0       51.81       54.71      2.03 o 
   5   2   0      203.94      212.56      5.89 o 
   6   2   0        0.37        0.72      0.91 o 
   7   2   0       43.60       45.14      3.68 o 
  -7   3   0       11.79       14.95      2.01 o 
  -6   3   0       77.74       70.57      3.66 o 
  -5   3   0       88.81       95.24      2.74 o 
  -4   3   0        1.49        1.56      0.50 o 
  -3   3   0      670.67      811.41     15.09 o 
  -2   3   0        6.89        3.72      0.43 o 
  -1   3   0       61.43       72.64      1.72 o 
   0   3   0       94.86      108.77      2.39 o 
   1   3   0      588.25      606.63     11.23 o 
   2   3   0     1502.93     1503.82     31.01 o 
   3   3   0       59.78       60.80      2.93 o 
   4   3   0      317.58      315.29      8.67 o 
   5   3   0      116.34      116.37      5.14 o 
   6   3   0        0.04        1.54      1.05 o 
   7   3   0        2.78        3.10      1.65 o 
  -7   4   0        0.44        0.47      1.37 o 
  -6   4   0      124.52      124.22      5.25 o 
  -5   4   0       71.51       72.49      2.62 o 
  -4   4   0     1082.73     1113.03     20.69 o 
  -3   4   0      109.95      105.59      2.78 o 
  -2   4   0      177.85      246.32      5.02 o 
  -1   4   0        6.89        5.22      0.46 o 
   0   4   0      464.41      476.85      9.02 o 
   1   4   0      521.51      565.66     11.37 o 
   2   4   0     2420.09     2611.63     54.22 o 
   3   4   0       98.50       95.48      2.54 o 
   4   4   0       68.81       68.79      3.80 o 
   5   4   0      104.16      112.81      5.17 o 
   6   4   0       46.69       50.69      3.91 o 
  -7   5   0       23.91       22.67      2.85 o 
  -6   5   0        0.36       -0.36      0.71 o 
  -5   5   0      204.19      197.27      5.67 o 
  -4   5   0      164.92      152.57      3.72 o 
  -3   5   0       72.85       77.55      2.66 o 
  -2   5   0      749.64      911.34     19.68 o 
  -1   5   0      373.65      409.07      7.96 o 
   0   5   0      122.49      132.04      3.07 o 
   1   5   0       71.53       65.88      1.92 o 
   2   5   0      702.06      682.05     19.79 o 
   3   5   0      329.62      320.15      6.74 o 
   4   5   0       79.36       77.96      5.79 o 
   5   5   0       90.71       88.88      4.61 o 
   6   5   0       16.69       15.26      4.53 o 
  -7   6   0      227.18      258.27      9.42 o 
  -6   6   0        0.55        1.79      0.84 o 
  -5   6   0      237.19      219.78      6.28 o 
  -4   6   0      509.62      505.04     11.98 o 
  -3   6   0      893.65      932.54     20.46 o 
  -2   6   0      101.45       97.40      3.42 o 
  -1   6   0      127.95      143.48      3.36 o 
   0   6   0        0.70        1.71      0.48 o 
   1   6   0       66.67       71.59      2.15 o 
   2   6   0        4.91        6.06      0.75 o 
   3   6   0      271.86      266.67      6.99 o 
   4   6   0      174.01      171.37      6.75 o 
   5   6   0       15.06       13.84      2.17 o 
  -7   7   0       23.18       30.67      3.09 o 
  -6   7   0       82.01       87.03      5.95 o 
  -5   7   0        2.70        2.00      0.86 o 
  -4   7   0      579.46      550.22     13.07 o 
  -3   7   0      450.60      436.59     10.56 o 
  -2   7   0      276.99      276.55      7.11 o 
  -1   7   0      351.55      341.75     10.36 o 
   0   7   0      502.37      533.56     10.53 o 
   1   7   0      261.63      264.02      5.81 o 
   2   7   0       33.68       36.60      2.31 o 
   3   7   0      170.42      153.75     12.99 o 
   4   7   0        3.99        7.70      3.43 o 
   5   7   0       21.42       21.63      2.74 o 
  -6   8   0      198.52      221.77      6.82 o 
  -5   8   0       14.42       12.59      1.56 o 
  -4   8   0      106.39      106.25      5.19 o 
  -3   8   0      439.53      440.38     10.83 o 
  -2   8   0      110.28      117.96      3.90 o 
  -1   8   0      185.49      176.65      8.38 o 
   0   8   0       24.68       26.70      1.42 o 
   1   8   0        1.55        3.13      0.83 o 
   2   8   0        0.23        1.67      0.79 o 
   3   8   0        4.55        3.78      2.37 o 
   4   8   0       81.22       83.39      4.63 o 
  -6   9   0        0.65        0.08      0.97 o 
  -5   9   0      116.36      124.05      4.58 o 
  -4   9   0        0.85        1.98      0.84 o 
  -3   9   0      474.65      448.40     11.21 o 
  -2   9   0       96.08       96.86      3.58 o 
  -1   9   0      105.13      104.78      3.72 o 
   0   9   0      137.49      143.69      4.59 o 
   1   9   0      227.56      239.85      6.67 o 
   2   9   0      159.94      147.56      4.82 o 
   3   9   0        6.89        9.03      1.83 o 
   4   9   0        2.61        4.63      1.63 o 
  -5  10   0       85.56      101.66      7.19 o 
  -4  10   0       24.67       29.55      2.33 o 
  -3  10   0       28.16       30.12      2.25 o 
  -2  10   0       30.31       29.49      2.18 o 
  -1  10   0        0.00        0.57      0.78 o 
   0  10   0      201.50      197.98      5.94 o 
   1  10   0        0.30        2.50      1.22 o 
   2  10   0        0.03       -0.56      1.11 o 
   3  10   0        3.24        3.22      1.42 o 
  -4  11   0      103.03      106.60      9.69 o 
  -3  11   0        5.03        4.95      1.12 o 
  -2  11   0      100.81      102.75      4.95 o 
  -1  11   0        0.78        2.63      1.00 o 
   0  11   0        0.45        1.32      1.24 o 
   1  11   0       61.16       69.43      4.29 o 
  -2  12   0       10.15       11.24      2.00 o 
  -1  12   0       14.48       17.75      2.71 o 
   0 -12   1        4.73        5.60      2.45 o 
   1 -12   1        3.81        6.80      2.88 o 
   2 -12   1        4.89        9.26      2.00 o 
  -1 -11   1       36.98       36.38      3.20 o 
   0 -11   1       18.04       19.78      1.93 o 
   1 -11   1       26.30       28.36      2.24 o 
   2 -11   1       58.20       66.38      3.10 o 
   3 -11   1       14.76       21.22      2.58 o 
   4 -11   1       57.91       68.03      5.19 o 
  -3 -10   1       33.13       36.28      6.09 o 
  -2 -10   1        9.73       14.29      2.10 o 
  -1 -10   1      223.84      226.68     11.66 o 
   0 -10   1      135.06      136.88      5.68 o 
   1 -10   1        3.97        6.65      1.17 o 
   2 -10   1        6.22        6.95      1.13 o 
   3 -10   1       54.68       49.82      2.81 o 
   4 -10   1        4.10        6.10      1.55 o 
   5 -10   1       22.33       24.68      2.94 o 
  -4  -9   1       65.26       66.80      6.06 o 
  -3  -9   1       49.95       56.21      3.86 o 
  -2  -9   1       17.55       21.97      1.88 o 
  -1  -9   1       67.37       67.28      2.42 o 
   0  -9   1      112.49      107.18      3.77 o 
   1  -9   1       28.45       28.85      1.98 o 
   2  -9   1       15.60       14.43      1.46 o 
   3  -9   1       53.37       52.64      3.34 o 
   4  -9   1        0.92        0.20      0.69 o 
   5  -9   1       81.48       85.32      8.40 o 
   6  -9   1        8.97       10.63      2.10 o 
  -4  -8   1       59.57       54.29      3.96 o 
  -3  -8   1       43.72       42.49      3.89 o 
  -2  -8   1       18.82       17.18      1.34 o 
  -1  -8   1       56.06       55.48      2.06 o 
   0  -8   1      327.75      334.23      7.18 o 
   1  -8   1       69.80       66.31      2.69 o 
   2  -8   1       15.40       13.73      1.38 o 
   3  -8   1        0.18        0.58      0.64 o 
   4  -8   1      220.31      187.45      6.03 o 
   5  -8   1       23.42       25.90      3.95 o 
   6  -8   1       11.33       19.32      2.48 o 
  -5  -7   1        2.63        1.70      2.52 o 
  -4  -7   1       95.79       91.49      4.62 o 
  -3  -7   1      165.18      155.45      7.67 o 
  -2  -7   1      367.19      364.11      7.71 o 
  -1  -7   1       54.36       59.08      2.04 o 
   0  -7   1      717.60      728.36     13.98 o 
   1  -7   1       97.85      109.65      3.65 o 
   2  -7   1      264.58      236.90      8.47 o 
   3  -7   1       39.50       37.72      2.07 o 
   4  -7   1      130.00      128.76      4.24 o 
   5  -7   1      105.79       93.00      3.58 o 
   6  -7   1       48.33       55.19      2.91 o 
   7  -7   1        5.57        9.00      2.45 o 
  -5  -6   1        2.45        0.92      1.26 o 
  -4  -6   1       59.39       65.41      3.70 o 
  -3  -6   1      120.41      116.19      3.62 o 
  -2  -6   1       12.74       13.65      1.23 o 
  -1  -6   1       75.08       75.53      2.23 o 
   0  -6   1       29.96       26.95      1.23 o 
   1  -6   1      493.28      512.50      9.95 o 
   2  -6   1        7.48        8.39      1.01 o 
   3  -6   1      370.09      360.09     10.57 o 
   4  -6   1       39.19       33.89      2.02 o 
   5  -6   1      214.03      191.24      8.59 o 
   6  -6   1       20.97       24.13      2.04 o 
   7  -6   1       88.92      105.62      5.14 o 
  -6  -5   1        6.99        7.55      1.70 o 
  -5  -5   1       17.93       20.96      2.54 o 
  -4  -5   1       21.94       22.41      2.33 o 
  -3  -5   1       74.57       76.13      2.73 o 
  -2  -5   1      204.85      197.19      4.42 o 
  -1  -5   1      588.30      569.89     10.92 o 
   0  -5   1      192.88      211.33      4.51 o 
   1  -5   1     2403.77     2702.23     55.81 o 
   2  -5   1        1.15        2.74      0.52 o 
   3  -5   1      176.91      158.21      3.68 o 
   4  -5   1       39.91       42.84      2.23 o 
   5  -5   1      350.87      354.30      8.94 o 
   6  -5   1      198.67      178.35      6.00 o 
   7  -5   1       26.60       34.40      3.04 o 
  -6  -4   1       47.71       52.31      4.05 o 
  -5  -4   1      135.55      136.58      5.85 o 
  -4  -4   1       11.77       17.77      2.41 o 
  -3  -4   1       18.43       19.85      1.55 o 
  -2  -4   1      118.77      121.41      2.92 o 
  -1  -4   1       37.30       45.13      1.59 o 
   0  -4   1      399.99      419.87      8.04 o 
   1  -4   1        1.26        0.73      0.26 o 
   2  -4   1     1050.88     1168.81     24.59 o 
   3  -4   1       18.54       17.48      0.94 o 
   4  -4   1      857.43      858.49     16.24 o 
   5  -4   1      160.11      158.56      4.00 o 
   6  -4   1      168.74      165.14      4.32 o 
   7  -4   1        0.02        0.95      2.72 o 
  -7  -3   1        8.02        7.29      2.93 o 
  -6  -3   1       55.03       58.16      9.69 o 
  -5  -3   1       64.56       65.02      3.62 o 
  -4  -3   1       98.86       99.52      3.31 o 
  -3  -3   1       76.10       83.60      3.53 o 
  -2  -3   1       61.75       66.16      1.77 o 
  -1  -3   1        6.93        6.18      0.71 o 
   0  -3   1      114.77      124.71      3.14 o 
   1  -3   1       34.71       38.66      1.13 o 
   2  -3   1     2129.64     2360.53     48.71 o 
   3  -3   1        0.67        3.11      0.88 o 
   4  -3   1        1.24        0.79      0.44 o 
   5  -3   1        4.91        9.45      2.62 o 
   6  -3   1      355.61      346.53      7.59 o 
   7  -3   1       85.79       81.21      4.52 o 
  -7  -2   1       59.92       62.61      4.34 o 
  -6  -2   1       14.24       17.51      2.28 o 
  -5  -2   1      149.79      136.35      8.36 o 
  -4  -2   1      157.64      152.99      5.24 o 
  -3  -2   1        1.33        1.17      0.54 o 
  -2  -2   1      249.18      278.88      5.49 o 
  -1  -2   1        0.52        2.38      0.43 o 
   0  -2   1      752.62      831.45     17.33 o 
   1  -2   1      126.54      133.37      3.88 o 
   2  -2   1        6.67        3.02      0.40 o 
   3  -2   1      620.44      642.75     14.01 o 
   4  -2   1       39.78       41.93      1.87 o 
   5  -2   1      385.60      363.79      7.65 o 
   6  -2   1      155.98      164.83      5.05 o 
   7  -2   1      142.60      145.79      6.05 o 
  -7  -1   1       65.37       74.10      4.31 o 
  -6  -1   1        0.24        0.76      0.68 o 
  -5  -1   1      206.97      204.78      5.72 o 
  -4  -1   1       93.13       99.45      2.60 o 
  -3  -1   1      315.42      320.93      6.39 o 
  -2  -1   1        1.17        1.74      0.30 o 
  -1  -1   1      181.33      175.00      3.01 o 
   0  -1   1      699.39      802.21     14.41 o 
   1  -1   1      110.83      113.73      4.45 o 
   2  -1   1      156.55      179.69      3.69 o 
   3  -1   1      404.86      401.95      9.13 o 
   4  -1   1       53.58       57.54      1.83 o 
   5  -1   1        0.11        0.65      0.49 o 
   6  -1   1      120.59      119.40      5.51 o 
   7  -1   1      164.18      162.89      6.64 o 
  -7   0   1        3.94        4.12      1.73 o 
  -6   0   1      431.45      430.98      9.36 o 
  -5   0   1        0.53        2.45      0.76 o 
  -4   0   1      692.19      707.75     13.43 o 
  -3   0   1        7.80        7.13      0.81 o 
  -2   0   1      577.68      625.98     11.50 o 
  -1   0   1     1452.47     1565.36     28.07 o 
   0   0   1     1821.81     1822.08     46.29 o 
   1   0   1      221.05      236.00      4.44 o 
   2   0   1       56.32       64.29      1.90 o 
   3   0   1        0.56        0.71      0.32 o 
   4   0   1       90.34       84.54      2.91 o 
   5   0   1       10.59       11.43      0.94 o 
   6   0   1       29.99       32.29      2.74 o 
   7   0   1       92.17       85.89      4.50 o 
  -7   1   1      106.38      107.11      4.76 o 
  -6   1   1      254.85      252.05      6.99 o 
  -5   1   1        5.14        3.69      0.86 o 
  -4   1   1      172.39      166.21      4.55 o 
  -3   1   1      119.13      102.66      2.48 o 
  -2   1   1      590.04      564.34     12.03 o 
  -1   1   1      265.32      280.34      5.27 o 
   0   1   1      884.66      992.86     15.92 o 
   1   1   1     1187.28     1272.40     21.04 o 
   2   1   1      434.18      427.07      9.34 o 
   3   1   1      149.37      149.33      3.33 o 
   4   1   1        1.27        3.68      0.84 o 
   5   1   1       64.61       69.27      3.38 o 
   6   1   1       12.57       11.95      1.81 o 
   7   1   1      132.27      132.36      6.62 o 
  -7   2   1        2.78        5.25      1.13 o 
  -6   2   1       31.45       34.35      2.16 o 
  -5   2   1     1058.61     1046.51     19.66 o 
  -4   2   1       13.46       18.19      1.19 o 
  -3   2   1     1618.62     1760.98     31.73 o 
  -2   2   1      215.94      240.40      4.78 o 
  -1   2   1     2503.89     3073.10     62.85 o 
   0   2   1      122.87      131.58      2.68 o 
   1   2   1     4871.43     5283.70    106.26 o 
   2   2   1      238.36      230.42      5.37 o 
   3   2   1        0.93        1.86      0.59 o 
   4   2   1       37.81       36.94      1.40 o 
   5   2   1       50.54       49.05      3.05 o 
   6   2   1       18.12       19.85      2.40 o 
   7   2   1        0.13       -0.28      1.11 o 
  -7   3   1      107.81      104.26      4.99 o 
  -6   3   1      111.52      110.24      4.47 o 
  -5   3   1      555.37      549.86     10.92 o 
  -4   3   1      376.25      322.52      8.53 o 
  -3   3   1       96.25       86.57      2.24 o 
  -2   3   1      536.58      582.92     10.90 o 
  -1   3   1      287.42      314.31      7.08 o 
   0   3   1       44.54       46.96      1.27 o 
   1   3   1      315.94      339.93      6.56 o 
   2   3   1      632.99      584.61     18.12 o 
   3   3   1      105.94      105.84      7.50 o 
   4   3   1       42.13       40.41      1.93 o 
   5   3   1       75.42       69.22      5.96 o 
   6   3   1       13.49       15.45      2.24 o 
  -7   4   1        3.96        5.63      1.43 o 
  -6   4   1       50.54       49.88      3.20 o 
  -5   4   1       58.27       61.57      2.97 o 
  -4   4   1     1018.03     1023.57     28.25 o 
  -3   4   1       35.36       48.07      1.51 o 
  -2   4   1      568.18      586.96     12.94 o 
  -1   4   1      542.61      609.95     13.25 o 
   0   4   1      759.36      798.52     14.68 o 
   1   4   1       24.20       25.93      1.98 o 
   2   4   1     1840.33     1911.71     34.45 o 
   3   4   1      218.97      215.34      4.73 o 
   4   4   1       55.76       53.51      2.31 o 
   5   4   1       35.65       34.85      2.98 o 
   6   4   1       39.50       38.27      4.01 o 
  -7   5   1       27.80       33.00      6.18 o 
  -6   5   1       29.66       32.04      4.92 o 
  -5   5   1       57.40       57.38      2.58 o 
  -4   5   1      680.71      606.89     28.53 o 
  -3   5   1     1197.33     1245.04     26.65 o 
  -2   5   1      194.96      204.99      5.32 o 
  -1   5   1      498.05      496.73      9.51 o 
   0   5   1      106.25      117.61      2.79 o 
   1   5   1      254.84      249.88      5.24 o 
   2   5   1       36.70       31.41      1.84 o 
   3   5   1      223.75      210.93      7.24 o 
   4   5   1        0.74        0.94      0.68 o 
   5   5   1       10.89       11.73      1.98 o 
   6   5   1      100.77      105.38      5.41 o 
  -7   6   1        0.11        2.07      1.22 o 
  -6   6   1        0.04        0.31      0.68 o 
  -5   6   1      186.50      162.11      5.06 o 
  -4   6   1       14.41       12.70      1.36 o 
  -3   6   1      515.68      530.00     12.34 o 
  -2   6   1       61.68       55.53      2.24 o 
  -1   6   1       38.85       32.01      1.20 o 
   0   6   1      430.30      429.28      8.49 o 
   1   6   1       47.45       43.70      1.56 o 
   2   6   1        8.94        9.30      0.85 o 
   3   6   1      430.98      374.22     24.64 o 
   4   6   1       52.22       54.98      3.52 o 
   5   6   1       43.30       46.56      4.00 o 
  -7   7   1       29.76       34.82      3.30 o 
  -6   7   1       36.36       39.98      2.28 o 
  -5   7   1       27.35       25.45      2.04 o 
  -4   7   1       68.14       60.36      2.71 o 
  -3   7   1      363.31      347.48      8.75 o 
  -2   7   1      799.08      810.88     18.04 o 
  -1   7   1       51.31       49.49      1.65 o 
   0   7   1      210.41      193.47      4.46 o 
   1   7   1       15.81       18.56      1.19 o 
   2   7   1       55.75       55.04      2.42 o 
   3   7   1      151.26      143.98      4.60 o 
   4   7   1       74.97       71.56      8.70 o 
   5   7   1        5.52        4.17      1.44 o 
  -6   8   1        4.01        2.75      1.09 o 
  -5   8   1        5.70        6.67      1.13 o 
  -4   8   1      148.29      140.18      4.67 o 
  -3   8   1        7.21        8.11      1.17 o 
  -2   8   1      299.59      284.97      8.25 o 
  -1   8   1      281.21      271.53      7.15 o 
   0   8   1       26.54       26.04      2.07 o 
   1   8   1      181.14      173.15      4.29 o 
   2   8   1        3.60        4.80      1.35 o 
   3   8   1       36.67       39.42      2.42 o 
   4   8   1      108.81      114.38      5.53 o 
  -6   9   1       65.96       71.88      3.45 o 
  -5   9   1       28.81       31.54      2.42 o 
  -4   9   1       97.87       94.26      3.74 o 
  -3   9   1      155.37      138.26      4.64 o 
  -2   9   1       81.96       76.68      3.12 o 
  -1   9   1      233.05      219.28      6.26 o 
   0   9   1       38.28       40.37      3.71 o 
   1   9   1      165.41      164.84      8.64 o 
   2   9   1        8.91       11.55      1.51 o 
   3   9   1        0.38        1.36      0.98 o 
  -5  10   1       10.99        9.91      1.54 o 
  -4  10   1       44.41       48.51      2.95 o 
  -3  10   1        9.05       10.99      1.39 o 
  -2  10   1       10.62       12.43      1.55 o 
  -1  10   1      171.89      167.32      5.32 o 
   0  10   1      162.64      161.78      6.55 o 
   1  10   1       14.16       18.62      2.39 o 
   2  10   1       29.23       31.28      3.02 o 
   3  10   1        0.15        0.88      1.98 o 
  -4  11   1        4.31        7.02      1.33 o 
  -3  11   1       54.09       58.62      3.18 o 
  -2  11   1       84.44       79.38      3.47 o 
  -1  11   1       15.78       16.29      1.79 o 
   0  11   1       61.47       65.03      7.13 o 
   1  11   1      141.24      148.83     10.73 o 
  -2  12   1        6.63        9.99      1.49 o 
  -1  12   1        0.47        3.39      1.46 o 
   1 -12   2       16.33       23.13      2.79 o 
   2 -12   2       74.22       73.07      4.47 o 
  -1 -11   2        1.25        0.57      1.22 o 
   0 -11   2       28.56       35.28      2.86 o 
   1 -11   2      104.40      102.99      5.02 o 
   2 -11   2       24.13       31.60      4.01 o 
   3 -11   2       60.43       64.87      4.77 o 
   4 -11   2        1.37        1.78      1.19 o 
  -3 -10   2        2.58        5.98      1.73 o 
  -2 -10   2       16.71       22.71      2.03 o 
  -1 -10   2        5.63        6.61      1.17 o 
   0 -10   2       79.66       82.30      3.35 o 
   1 -10   2      164.60      155.94      9.91 o 
   2 -10   2       18.11       20.73      2.47 o 
   3 -10   2       46.48       46.32      4.67 o 
   4 -10   2      144.87      142.35      6.34 o 
   5 -10   2        1.46        2.41      1.27 o 
  -4  -9   2        0.04        0.14      1.24 o 
  -3  -9   2        8.78       12.74      2.00 o 
  -2  -9   2       16.33       21.28      1.87 o 
  -1  -9   2       16.85       16.49      1.36 o 
   0  -9   2       11.03       12.22      1.52 o 
   1  -9   2       65.57       69.34      7.33 o 
   2  -9   2      265.43      259.65      7.10 o 
   3  -9   2        0.99        1.48      0.76 o 
   4  -9   2       37.74       37.98      4.20 o 
   5  -9   2       19.56       22.76      2.73 o 
   6  -9   2        1.23        3.24      1.49 o 
  -4  -8   2       67.53       71.93      6.32 o 
  -3  -8   2       33.98       40.29      3.14 o 
  -2  -8   2       24.65       26.10      1.58 o 
  -1  -8   2      127.06      127.01      3.81 o 
   0  -8   2      116.53      123.70      3.37 o 
   1  -8   2       62.71       57.58      2.01 o 
   2  -8   2       22.42       23.03      1.70 o 
   3  -8   2      157.73      153.33      4.80 o 
   4  -8   2        4.47        5.69      1.07 o 
   5  -8   2      106.18       84.15      4.39 o 
   6  -8   2        2.27        3.05      1.37 o 
  -5  -7   2        4.46        5.69      2.30 o 
  -4  -7   2       54.98       61.57      5.32 o 
  -3  -7   2       11.07       11.38      1.58 o 
  -2  -7   2      123.59      118.29      4.39 o 
  -1  -7   2        0.01        0.43      0.51 o 
   0  -7   2        1.18        5.06      0.74 o 
   1  -7   2       39.03       39.31      1.58 o 
   2  -7   2       33.89       30.69      1.59 o 
   3  -7   2       95.68       89.21      6.56 o 
   4  -7   2      210.18      188.00      5.50 o 
   5  -7   2        0.69        0.53      0.72 o 
   6  -7   2       18.32       17.95      2.28 o 
   7  -7   2       33.96       44.84      5.44 o 
  -5  -6   2        9.76        9.68      1.91 o 
  -4  -6   2        0.82        0.05      0.97 o 
  -3  -6   2      121.04      128.49      3.56 o 
  -2  -6   2        5.15        2.94      0.61 o 
  -1  -6   2      192.23      187.28      4.32 o 
   0  -6   2      480.73      492.34     11.19 o 
   1  -6   2      996.17     1098.30     20.30 o 
   2  -6   2       58.52       54.46      1.78 o 
   3  -6   2       11.49       11.85      0.91 o 
   4  -6   2      626.63      616.04     18.06 o 
   5  -6   2       64.23       52.67      7.33 o 
   6  -6   2       67.69       66.01      2.98 o 
   7  -6   2        4.42        5.16      2.17 o 
  -6  -5   2        2.32        2.67      2.85 o 
  -5  -5   2      101.92      114.65      5.37 o 
  -4  -5   2        2.08        4.70      0.90 o 
  -3  -5   2      176.01      171.37      4.09 o 
  -2  -5   2      221.47      197.29      7.81 o 
  -1  -5   2      568.80      578.33     11.08 o 
   0  -5   2      131.79      158.15      4.16 o 
   1  -5   2      188.73      168.78      3.74 o 
   2  -5   2       83.13       92.07      2.40 o 
   3  -5   2       10.79        6.00      0.69 o 
   4  -5   2       89.52       89.07      2.98 o 
   5  -5   2      232.48      222.77      5.25 o 
   6  -5   2       51.12       53.93      2.58 o 
   7  -5   2        4.32        4.42      1.65 o 
  -6  -4   2        4.14        4.84      1.63 o 
  -5  -4   2       27.57       26.92      2.77 o 
  -4  -4   2       40.83       45.96      2.65 o 
  -3  -4   2       57.46       59.66      2.18 o 
  -2  -4   2       49.94       51.18      1.61 o 
  -1  -4   2        0.05        0.45      0.26 o 
   0  -4   2      533.06      576.96     10.83 o 
   1  -4   2      923.58     1007.71     18.39 o 
   2  -4   2     2385.12     2741.06     48.90 o 
   3  -4   2       91.12       94.59      2.49 o 
   4  -4   2        1.07        0.94      0.49 o 
   5  -4   2      450.51      427.47      8.89 o 
   6  -4   2       42.38       44.81      2.02 o 
   7  -4   2       21.73       21.74      2.41 o 
  -7  -3   2       25.45       26.50      3.16 o 
  -6  -3   2       79.79       84.45      4.59 o 
  -5  -3   2       13.65       15.43      1.52 o 
  -4  -3   2      314.53      315.80      7.99 o 
  -3  -3   2        3.64        4.55      0.55 o 
  -2  -3   2        7.45        7.45      0.60 o 
  -1  -3   2      252.60      241.48      4.84 o 
   0  -3   2     1017.26     1135.41     20.49 o 
   1  -3   2      633.32      662.22     12.19 o 
   2  -3   2     1542.77     1645.23     29.57 o 
   3  -3   2      217.26      227.78      5.63 o 
   4  -3   2       60.34       52.74      2.46 o 
   5  -3   2      321.34      323.28      7.01 o 
   6  -3   2        4.35        4.24      0.82 o 
   7  -3   2       92.26       98.84      3.30 o 
  -7  -2   2       64.38       66.38      4.83 o 
  -6  -2   2       92.53       92.64      4.69 o 
  -5  -2   2        5.50        5.59      0.95 o 
  -4  -2   2      216.99      213.33      5.75 o 
  -3  -2   2      256.79      258.98      5.33 o 
  -2  -2   2      196.82      209.48      4.43 o 
  -1  -2   2       19.84       19.66      0.75 o 
   0  -2   2      382.77      426.00      8.25 o 
   1  -2   2      577.30      646.59     11.81 o 
   2  -2   2      462.93      501.19      9.41 o 
   3  -2   2     2156.60     2424.47     43.46 o 
   4  -2   2       34.15       36.54      1.48 o 
   5  -2   2        2.53        1.66      0.74 o 
   6  -2   2        9.47       10.17      1.00 o 
   7  -2   2       38.28       42.99      3.26 o 
  -7  -1   2        0.87        1.27      1.48 o 
  -6  -1   2       58.64       57.01      2.70 o 
  -5  -1   2      121.08      108.22      4.56 o 
  -4  -1   2      220.78      245.10      7.60 o 
  -3  -1   2      381.39      375.80      7.35 o 
  -2  -1   2      292.07      286.90      6.63 o 
  -1  -1   2     1131.53     1151.06     18.39 o 
   0  -1   2     3473.51     3860.53     61.35 o 
   1  -1   2      566.74      617.79     11.22 o 
   2  -1   2      552.48      555.67     14.63 o 
   3  -1   2     1650.89     1720.54     35.81 o 
   4  -1   2      470.24      493.78     11.32 o 
   5  -1   2      103.35      104.44      2.99 o 
   6  -1   2      120.82      118.33      3.96 o 
   7  -1   2       26.54       34.09      3.01 o 
  -7   0   2      153.96      153.84      5.18 o 
  -6   0   2        1.98        3.04      0.94 o 
  -5   0   2      156.93      154.59      4.71 o 
  -4   0   2        6.04        6.36      0.70 o 
  -3   0   2      880.58      888.92     16.37 o 
  -2   0   2      995.22     1043.80     22.01 o 
  -1   0   2      569.11      564.16      9.15 o 
   0   0   2     2380.29     2608.69     53.24 o 
   1   0   2     2231.76     2425.24     43.03 o 
   2   0   2      144.34      145.69      3.49 o 
   3   0   2       96.37       85.56      2.19 o 
   4   0   2      585.88      544.23     11.36 o 
   5   0   2        7.57        8.45      0.85 o 
   6   0   2        0.73        0.44      0.89 o 
   7   0   2       53.31       61.11      8.20 o 
  -7   1   2       12.41       12.46      1.63 o 
  -6   1   2        3.48        4.96      1.00 o 
  -5   1   2       94.68       90.78      3.76 o 
  -4   1   2      287.86      275.87      5.77 o 
  -3   1   2      850.16      965.26     17.74 o 
  -2   1   2      295.55      253.37      5.75 o 
  -1   1   2     1628.22     1749.31     31.17 o 
   0   1   2     1159.37     1167.93     24.04 o 
   1   1   2    12792.38    14020.61    285.62 o 
   2   1   2      533.83      503.58      9.40 o 
   3   1   2      198.96      200.99      4.95 o 
   4   1   2      761.13      718.51     13.65 o 
   5   1   2      483.00      465.72     11.05 o 
   6   1   2       59.33       57.59      3.39 o 
   7   1   2       19.39       22.83      2.72 o 
  -7   2   2       92.72       96.74      6.44 o 
  -6   2   2      314.55      308.81      8.21 o 
  -5   2   2      107.95      104.77      6.15 o 
  -4   2   2      200.45      197.05      4.40 o 
  -3   2   2        6.33       12.83      0.78 o 
  -2   2   2      953.08     1095.53     19.85 o 
  -1   2   2     1476.94     1541.03     27.57 o 
   0   2   2     1596.09     1699.83     30.28 o 
   1   2   2     5078.01     5672.68    115.51 o 
   2   2   2      383.63      423.30      8.06 o 
   3   2   2       23.25       20.93      1.05 o 
   4   2   2        2.90        3.26      0.51 o 
   5   2   2       55.54       52.50      2.33 o 
   6   2   2        0.16       -0.37      0.74 o 
   7   2   2        3.50        5.58      1.62 o 
  -7   3   2       70.46       74.31      4.09 o 
  -6   3   2        8.42       13.44      1.45 o 
  -5   3   2       47.51       50.65      1.85 o 
  -4   3   2        1.30        0.64      0.44 o 
  -3   3   2      596.68      638.29     10.85 o 
  -2   3   2      580.85      666.77     12.40 o 
  -1   3   2      213.88      198.93      4.78 o 
   0   3   2     1516.34     1645.06     29.45 o 
   1   3   2       38.68       33.62      1.18 o 
   2   3   2     3665.56     3902.89     69.36 o 
   3   3   2      265.24      248.30      5.96 o 
   4   3   2       50.16       47.52      2.57 o 
   5   3   2      208.51      185.87      7.14 o 
   6   3   2      247.09      228.27      8.59 o 
  -7   4   2        3.94        4.35      1.34 o 
  -6   4   2      207.48      204.88      7.62 o 
  -5   4   2      330.79      325.97      9.09 o 
  -4   4   2      130.73      133.67      5.18 o 
  -3   4   2      230.47      248.83      5.25 o 
  -2   4   2        0.11        0.23      0.44 o 
  -1   4   2        2.70        2.78      0.59 o 
   0   4   2      820.93      846.20     15.57 o 
   1   4   2     1601.75     1706.30     30.75 o 
   2   4   2      814.56      843.49     15.68 o 
   3   4   2       59.46       55.44      2.25 o 
   4   4   2       30.41       30.40      3.26 o 
   5   4   2        5.11        4.69      1.27 o 
   6   4   2        5.59        6.32      1.63 o 
  -7   5   2      151.96      152.43      6.56 o 
  -6   5   2      135.66      128.19      5.58 o 
  -5   5   2      281.17      288.13      7.59 o 
  -4   5   2        0.95        0.32      0.67 o 
  -3   5   2      364.60      344.47      8.39 o 
  -2   5   2      663.20      724.23     15.95 o 
  -1   5   2      119.70      117.69      2.73 o 
   0   5   2       57.27       57.87      1.69 o 
   1   5   2      778.86      793.44     14.86 o 
   2   5   2       26.44       26.57      1.79 o 
   3   5   2      471.34      449.57     10.68 o 
   4   5   2        5.54        7.50      1.12 o 
   5   5   2        6.30        9.05      1.92 o 
   6   5   2       13.14       14.58      3.26 o 
  -7   6   2       18.81       16.48      2.49 o 
  -6   6   2        0.76        0.90      0.92 o 
  -5   6   2      202.02      196.20      5.05 o 
  -4   6   2      466.65      445.98     10.84 o 
  -3   6   2       14.78       15.21      1.43 o 
  -2   6   2       45.70       46.98      2.22 o 
  -1   6   2       27.96       22.65      1.18 o 
   0   6   2      235.25      234.78      5.06 o 
   1   6   2      177.59      170.43      3.97 o 
   2   6   2      832.82      821.74     18.22 o 
   3   6   2        1.23        1.64      0.78 o 
   4   6   2      102.97       93.49      4.54 o 
   5   6   2       35.38       36.97      3.30 o 
  -7   7   2      133.06      139.85      6.42 o 
  -6   7   2      252.74      273.32      7.71 o 
  -5   7   2      150.14      140.34      7.47 o 
  -4   7   2      502.11      486.73     11.83 o 
  -3   7   2      419.26      388.71      9.66 o 
  -2   7   2      591.43      591.02     13.59 o 
  -1   7   2      374.32      356.98      8.71 o 
   0   7   2       27.54       26.82      1.26 o 
   1   7   2       68.68       73.54      2.27 o 
   2   7   2      332.16      322.89      8.38 o 
   3   7   2       69.78       69.94      2.96 o 
   4   7   2       87.12       76.10      4.26 o 
   5   7   2       36.08       32.75      3.39 o 
  -6   8   2        0.96        1.10      0.84 o 
  -5   8   2        4.96        6.25      1.15 o 
  -4   8   2      167.70      157.85      5.12 o 
  -3   8   2      760.66      739.10     17.01 o 
  -2   8   2      110.35      109.33      3.76 o 
  -1   8   2       15.44       14.09      1.41 o 
   0   8   2       27.64       27.99      1.76 o 
   1   8   2      278.28      277.70      7.33 o 
   2   8   2       16.54       20.33      1.74 o 
   3   8   2      309.36      295.92      8.09 o 
   4   8   2       17.88       18.06      2.48 o 
  -6   9   2       79.47       79.86      3.67 o 
  -5   9   2      176.16      190.55      6.17 o 
  -4   9   2       49.11       48.11      2.79 o 
  -3   9   2      215.88      199.72      6.04 o 
  -2   9   2      659.41      649.68     17.85 o 
  -1   9   2      173.58      159.07      4.95 o 
   0   9   2       60.90       59.08      2.63 o 
   1   9   2        5.69        7.33      2.49 o 
   2   9   2       68.12       62.38      3.33 o 
   3   9   2      108.69      108.24      4.39 o 
  -5  10   2        2.71        7.37      1.33 o 
  -4  10   2       20.53       24.02      2.19 o 
  -3  10   2      132.32      136.32      4.79 o 
  -2  10   2      618.99      595.17     20.76 o 
  -1  10   2        3.71        3.87      1.01 o 
   0  10   2       24.28       24.43      2.69 o 
   1  10   2        9.89       10.27      1.87 o 
   2  10   2      144.29      137.22      6.10 o 
  -4  11   2       60.64       74.39      3.54 o 
  -3  11   2        0.58        0.80      0.89 o 
  -2  11   2       51.93       54.45      3.00 o 
  -1  11   2      183.72      189.31      7.63 o 
   0  11   2       25.92       32.12      3.21 o 
   1  11   2        2.61        5.92      1.71 o 
  -2  12   2       45.00       43.21      3.70 o 
  -1  12   2      182.80      191.93      7.98 o 
   1 -12   3       34.28       37.43      3.48 o 
   2 -12   3        0.20        0.23      1.22 o 
  -1 -11   3        2.84        6.20      2.23 o 
   0 -11   3      126.53      119.98      5.47 o 
   1 -11   3        1.19        3.65      1.43 o 
   2 -11   3        1.15        1.85      1.30 o 
   3 -11   3      103.47      106.97      6.97 o 
   4 -11   3        9.16       10.19      2.03 o 
  -3 -10   3      288.02      310.68     10.99 o 
  -2 -10   3      151.30      144.96      6.32 o 
  -1 -10   3      199.81      199.56      5.99 o 
   0 -10   3        8.94        7.14      1.22 o 
   1 -10   3       75.37       78.34      4.13 o 
   2 -10   3       58.48       61.89      3.84 o 
   3 -10   3        0.00        1.22      1.12 o 
   4 -10   3      222.74      232.58     17.02 o 
   5 -10   3       55.17       68.09      4.63 o 
  -3  -9   3       17.68       25.14      5.22 o 
  -2  -9   3        0.95        1.60      0.70 o 
  -1  -9   3       36.61       39.83      1.97 o 
   0  -9   3        4.93        6.50      0.88 o 
   1  -9   3      407.37      386.18      9.63 o 
   2  -9   3       37.66       43.86      3.20 o 
   3  -9   3        0.21        1.16      1.34 o 
   4  -9   3       48.02       46.01      3.58 o 
   5  -9   3       25.06       21.84      2.63 o 
   6  -9   3       99.29      100.95      5.34 o 
  -4  -8   3       64.54       71.20      4.45 o 
  -3  -8   3        4.41        4.56      1.32 o 
  -2  -8   3      197.46      186.76      4.69 o 
  -1  -8   3      140.51      141.02      3.78 o 
   0  -8   3      266.94      243.98      5.59 o 
   1  -8   3        3.74        4.51      0.71 o 
   2  -8   3        2.49        1.74      0.71 o 
   3  -8   3      127.12      116.08      5.08 o 
   4  -8   3       11.18        5.29      1.37 o 
   5  -8   3      291.43      284.45      9.92 o 
   6  -8   3      111.64      111.07      5.41 o 
  -5  -7   3       15.12       15.39      2.44 o 
  -4  -7   3      139.60      139.64      6.04 o 
  -3  -7   3       29.71       35.13      2.16 o 
  -2  -7   3        0.01        0.41      0.55 o 
  -1  -7   3       50.10       47.28      1.84 o 
   0  -7   3       35.58       41.42      1.67 o 
   1  -7   3       41.35       38.40      1.85 o 
   2  -7   3      295.60      285.51      6.17 o 
   3  -7   3       44.68       46.72      2.18 o 
   4  -7   3        5.66        3.16      1.21 o 
   5  -7   3        6.61        6.67      1.49 o 
   6  -7   3       58.47       54.12      3.75 o 
  -5  -6   3        5.34        4.24      1.39 o 
  -4  -6   3      127.38      136.13      4.53 o 
  -3  -6   3       58.38       63.99      2.61 o 
  -2  -6   3       23.62       23.28      1.32 o 
  -1  -6   3        4.93        4.86      0.69 o 
   0  -6   3      176.29      179.77      4.13 o 
   1  -6   3       13.08       12.56      0.92 o 
   2  -6   3       11.34       10.86      0.89 o 
   3  -6   3       51.87       60.01      2.00 o 
   4  -6   3      290.32      292.17      6.40 o 
   5  -6   3       15.83       10.71      1.33 o 
   6  -6   3      136.22      135.39      5.73 o 
   7  -6   3       58.20       59.70      3.79 o 
  -6  -5   3        9.01        8.23      2.07 o 
  -5  -5   3       14.60       21.41      2.58 o 
  -4  -5   3       83.59       82.75      3.17 o 
  -3  -5   3      711.86      692.93     28.31 o 
  -2  -5   3       56.65       50.36      1.71 o 
  -1  -5   3      111.98      110.84      4.10 o 
   0  -5   3       14.31       11.68      0.82 o 
   1  -5   3      317.37      380.12      7.53 o 
   2  -5   3       40.09       38.64      2.54 o 
   3  -5   3        4.89        5.78      0.70 o 
   4  -5   3       24.24       26.03      2.11 o 
   5  -5   3       84.78       73.14      2.45 o 
   6  -5   3        5.14        6.50      1.14 o 
   7  -5   3       65.95       74.32      5.76 o 
  -6  -4   3       83.54       91.57      5.01 o 
  -5  -4   3        7.86        8.32      1.57 o 
  -4  -4   3        3.86        4.95      0.94 o 
  -3  -4   3       28.33       27.95      1.22 o 
  -2  -4   3        0.56        3.54      0.72 o 
  -1  -4   3       69.25       64.43      2.14 o 
   0  -4   3       75.57       72.49      1.91 o 
   1  -4   3      338.05      367.34      7.17 o 
   2  -4   3      324.37      385.26      7.57 o 
   3  -4   3      117.01      105.18      3.40 o 
   4  -4   3       15.29       16.05      1.13 o 
   5  -4   3      338.90      326.00      7.11 o 
   6  -4   3        0.39        1.38      0.68 o 
   7  -4   3       22.20       26.10      2.07 o 
  -6  -3   3      239.16      249.66      9.26 o 
  -5  -3   3        9.26       10.64      1.30 o 
  -4  -3   3      345.99      344.55     11.50 o 
  -3  -3   3      299.26      329.49      7.86 o 
  -2  -3   3     1698.77     1773.98     31.97 o 
  -1  -3   3       24.09       21.05      1.04 o 
   0  -3   3       99.91      108.00      3.12 o 
   1  -3   3      308.46      347.99      6.71 o 
   2  -3   3      608.78      777.41     15.42 o 
   3  -3   3       47.74       52.41      1.68 o 
   4  -3   3        1.45        1.45      0.73 o 
   5  -3   3      297.32      302.00      6.69 o 
   6  -3   3      215.87      216.14      5.30 o 
   7  -3   3        2.75        3.96      2.41 o 
  -7  -2   3        0.71        1.11      1.28 o 
  -6  -2   3       22.69       23.38      1.97 o 
  -5  -2   3        4.62        6.85      1.14 o 
  -4  -2   3        7.60        7.41      0.99 o 
  -3  -2   3      264.74      253.54      6.75 o 
  -2  -2   3       44.60       34.61      1.09 o 
  -1  -2   3      141.87      147.28      3.60 o 
   0  -2   3      205.64      190.07      3.78 o 
   1  -2   3       25.26       27.82      0.94 o 
   2  -2   3      190.29      203.02      4.36 o 
   3  -2   3      585.48      636.68     12.07 o 
   4  -2   3      109.65      103.99      2.81 o 
   5  -2   3       22.95       23.24      2.59 o 
   6  -2   3      119.33      123.95      4.08 o 
   7  -2   3       16.57       20.37      3.51 o 
  -7  -1   3       32.99       35.66      3.39 o 
  -6  -1   3        5.70        5.92      1.08 o 
  -5  -1   3      153.31      144.74      4.57 o 
  -4  -1   3       13.61       18.28      1.44 o 
  -3  -1   3     1145.25     1101.43     23.63 o 
  -2  -1   3      350.47      393.35      8.89 o 
  -1  -1   3     2002.87     2191.22     39.01 o 
   0  -1   3      176.16      187.23      3.26 o 
   1  -1   3      522.53      530.36      9.89 o 
   2  -1   3      648.78      692.32     12.79 o 
   3  -1   3       41.47       54.12      1.64 o 
   4  -1   3      260.23      256.47      5.55 o 
   5  -1   3       47.69       49.53      1.82 o 
   6  -1   3      266.09      270.65      8.27 o 
   7  -1   3      184.76      181.11      7.11 o 
  -7   0   3        0.28        1.53      0.77 o 
  -6   0   3        5.11        6.07      1.13 o 
  -5   0   3       41.50       42.98      2.66 o 
  -4   0   3       46.97       48.05      2.09 o 
  -3   0   3      125.24      114.12      3.34 o 
  -2   0   3     1401.71     1576.71     32.96 o 
  -1   0   3     1146.81     1220.80     21.89 o 
   0   0   3      200.22      242.21      4.62 o 
   1   0   3        2.06        0.83      0.25 o 
   2   0   3       59.77       64.74      1.66 o 
   3   0   3        0.55        0.81      0.42 o 
   4   0   3      289.13      261.19      5.58 o 
   5   0   3        1.14        0.56      0.54 o 
   6   0   3       28.09       26.48      2.50 o 
   7   0   3        0.05        1.41      1.24 o 
  -7   1   3       91.18       88.87      3.75 o 
  -6   1   3        0.40        0.56      0.75 o 
  -5   1   3       47.73       46.52      3.30 o 
  -4   1   3       33.90       30.42      1.97 o 
  -3   1   3      263.17      291.60      5.87 o 
  -2   1   3     1116.45     1138.88     31.26 o 
  -1   1   3       51.20       64.78      1.85 o 
   0   1   3      750.90      859.30     15.52 o 
   1   1   3     1828.66     1966.79     31.42 o 
   2   1   3      588.41      587.14     10.94 o 
   3   1   3      164.24      160.24      3.56 o 
   4   1   3       31.64       27.91      2.59 o 
   5   1   3      184.44      165.54      4.89 o 
   6   1   3       46.96       48.06      3.24 o 
   7   1   3       51.25       48.17      3.67 o 
  -7   2   3       10.60       11.67      1.56 o 
  -6   2   3       51.56       52.75      2.64 o 
  -5   2   3       11.36       11.83      1.67 o 
  -4   2   3      211.46      221.55      4.84 o 
  -3   2   3       11.52       10.19      0.71 o 
  -2   2   3      591.00      671.32     12.44 o 
  -1   2   3     1805.01     1934.90     34.54 o 
   0   2   3     2118.37     2259.31     46.37 o 
   1   2   3      138.22      148.01      3.74 o 
   2   2   3       33.29       30.52      1.39 o 
   3   2   3      299.95      294.24      7.89 o 
   4   2   3       20.49       20.89      1.49 o 
   5   2   3       75.04       72.81      2.89 o 
   6   2   3       30.91       31.53      2.91 o 
   7   2   3        0.08        1.00      1.06 o 
  -7   3   3       16.53       18.79      2.66 o 
  -6   3   3      101.37       93.07      5.01 o 
  -5   3   3       93.83      101.13      3.47 o 
  -4   3   3      324.68      337.47      6.97 o 
  -3   3   3       77.05       75.26      2.22 o 
  -2   3   3      808.35      971.10     17.79 o 
  -1   3   3      413.49      426.22      8.09 o 
   0   3   3     1025.08     1085.62     19.68 o 
   1   3   3      589.34      593.33     12.93 o 
   2   3   3     1941.66     2025.84     42.15 o 
   3   3   3       68.85       64.67      2.75 o 
   4   3   3       66.08       61.89      2.52 o 
   5   3   3       38.66       39.66      3.01 o 
   6   3   3      115.46      119.46      5.62 o 
  -7   4   3       11.36       12.77      2.09 o 
  -6   4   3      146.06      136.89      5.82 o 
  -5   4   3      159.86      139.75      4.28 o 
  -4   4   3        3.89        3.16      0.59 o 
  -3   4   3        8.39       12.97      0.77 o 
  -2   4   3       33.53       50.03      1.94 o 
  -1   4   3      469.92      523.39      9.90 o 
   0   4   3      671.75      653.79     12.21 o 
   1   4   3      201.24      200.45      4.24 o 
   2   4   3      306.95      314.07     11.60 o 
   3   4   3        2.59        1.63      0.65 o 
   4   4   3      258.53      246.87      6.85 o 
   5   4   3        6.92        5.18      1.45 o 
   6   4   3        2.08        4.96      1.46 o 
  -7   5   3        7.19        8.05      1.72 o 
  -6   5   3        8.34       12.31      1.96 o 
  -5   5   3        0.29        1.95      0.96 o 
  -4   5   3      291.89      287.74      7.41 o 
  -3   5   3      340.09      369.87      8.96 o 
  -2   5   3      209.86      226.04      5.84 o 
  -1   5   3      176.61      183.76      3.97 o 
   0   5   3      152.42      142.59      3.28 o 
   1   5   3      522.35      481.06     14.95 o 
   2   5   3      361.82      332.52     13.78 o 
   3   5   3      846.80      804.64     17.98 o 
   4   5   3        2.69        3.81      1.21 o 
   5   5   3       58.00       62.29      3.92 o 
   6   5   3       22.63       25.52      3.03 o 
  -7   6   3       74.04       84.92      4.75 o 
  -6   6   3       14.87       16.17      2.15 o 
  -5   6   3      185.29      167.76      5.15 o 
  -4   6   3      295.79      280.46      7.46 o 
  -3   6   3        0.43        0.14      0.70 o 
  -2   6   3      236.11      234.43      6.17 o 
  -1   6   3        2.18        2.45      0.45 o 
   0   6   3       43.38       44.35      1.87 o 
   1   6   3      247.54      230.99      5.05 o 
   2   6   3       68.35       66.58      2.65 o 
   3   6   3       53.82       47.21      2.30 o 
   4   6   3        1.00        3.01      0.89 o 
   5   6   3       79.47       75.82      4.33 o 
  -6   7   3       60.32       62.10      4.20 o 
  -5   7   3       25.27       28.06      2.15 o 
  -4   7   3      308.86      292.41      7.87 o 
  -3   7   3      236.14      239.89      7.03 o 
  -2   7   3      167.11      160.85      4.79 o 
  -1   7   3       21.09       23.73      1.91 o 
   0   7   3        5.51        8.51      0.84 o 
   1   7   3        8.91       10.57      1.62 o 
   2   7   3      113.00      109.27      4.64 o 
   3   7   3       25.01       27.06      2.01 o 
   4   7   3      234.17      218.01      6.51 o 
   5   7   3        0.10        0.86      1.89 o 
  -6   8   3       45.14       49.27      4.99 o 
  -5   8   3       18.62       18.82      1.62 o 
  -4   8   3       59.30       60.16      2.97 o 
  -3   8   3      567.39      534.93     12.90 o 
  -2   8   3        2.92        2.11      0.87 o 
  -1   8   3      285.63      269.86      7.15 o 
   0   8   3       24.07       23.93      1.81 o 
   1   8   3        9.75        9.01      1.20 o 
   2   8   3       93.86       94.44      3.55 o 
   3   8   3      106.79      104.30      3.94 o 
   4   8   3        0.16        1.87      1.76 o 
  -6   9   3      144.77      156.53      5.50 o 
  -5   9   3      118.37      118.52      4.52 o 
  -4   9   3       79.45       76.73      3.36 o 
  -3   9   3      586.82      566.12     13.73 o 
  -2   9   3       54.11       55.92      2.66 o 
  -1   9   3      119.48      122.50      4.19 o 
   0   9   3       22.26       25.56      2.66 o 
   1   9   3        2.91        2.15      1.21 o 
   2   9   3        0.35        1.61      1.15 o 
   3   9   3       41.55       40.99      3.22 o 
  -5  10   3       19.55       21.83      2.20 o 
  -4  10   3       19.37       19.05      2.01 o 
  -3  10   3       20.75       27.31      2.40 o 
  -2  10   3      811.29      786.10     18.29 o 
  -1  10   3       14.76       17.95      1.81 o 
   0  10   3       93.53       97.62      4.95 o 
   1  10   3        0.01       -0.44      1.62 o 
   2  10   3       45.42       40.30      3.47 o 
  -4  11   3       95.05      105.13      4.37 o 
  -3  11   3       63.95       63.10      3.25 o 
  -2  11   3      291.91      291.01      8.30 o 
  -1  11   3        5.56        7.81      1.92 o 
   0  11   3       93.39      103.18      5.36 o 
   1  11   3       29.01       34.29      3.43 o 
  -1 -11   4       77.78       82.61      4.37 o 
   0 -11   4       11.52       15.99      2.19 o 
   1 -11   4      160.28      150.49      6.49 o 
   2 -11   4        8.81       13.24      2.21 o 
   3 -11   4       21.20       22.31      2.78 o 
   4 -11   4        4.65        4.82      3.05 o 
  -2 -10   4       86.13       94.01      6.76 o 
  -1 -10   4       49.08       57.06      3.38 o 
   0 -10   4        0.38        1.43      1.08 o 
   1 -10   4        2.23        1.05      2.71 o 
   2 -10   4      139.94      135.08      5.97 o 
   3 -10   4       48.27       49.69      3.80 o 
   4 -10   4       13.60       13.79      2.18 o 
   5 -10   4       64.78       69.88      4.83 o 
  -3  -9   4       24.91       32.76      7.57 o 
  -2  -9   4       31.31       32.03      2.26 o 
  -1  -9   4        3.69        3.21      0.76 o 
   0  -9   4      143.30      139.53      4.50 o 
   1  -9   4      142.65      135.27     10.24 o 
   2  -9   4      174.97      165.70      7.74 o 
   3  -9   4        8.88        8.10      1.66 o 
   4  -9   4       35.42       32.50      3.13 o 
   5  -9   4        3.64        3.54      1.43 o 
  -4  -8   4       62.12       64.08      4.13 o 
  -3  -8   4       26.12       26.54      2.06 o 
  -2  -8   4       39.69       43.83      1.98 o 
  -1  -8   4      284.91      294.61      6.59 o 
   0  -8   4      117.46      115.08      3.23 o 
   1  -8   4        3.67        4.07      0.74 o 
   2  -8   4       80.88       81.02      3.98 o 
   3  -8   4      452.33      401.27     12.61 o 
   4  -8   4       62.59       64.02      3.75 o 
   5  -8   4        7.59        6.26      1.57 o 
   6  -8   4        4.86        7.99      1.81 o 
  -5  -7   4        2.62        2.60      1.31 o 
  -4  -7   4       21.35       23.99      2.66 o 
  -3  -7   4      201.16      209.73      6.08 o 
  -2  -7   4       69.20       62.64      2.95 o 
  -1  -7   4       16.03       15.84      1.63 o 
   0  -7   4       83.71       73.21      2.46 o 
   1  -7   4      122.99      114.14      3.06 o 
   2  -7   4      382.20      380.85      7.93 o 
   3  -7   4       23.13       28.27      1.85 o 
   4  -7   4      113.77       99.24      5.73 o 
   5  -7   4        1.13        3.07      1.18 o 
   6  -7   4       15.80       14.78      2.12 o 
  -5  -6   4       73.68       71.80      4.38 o 
  -4  -6   4       80.73       81.02      3.29 o 
  -3  -6   4        4.97        5.73      0.96 o 
  -2  -6   4      140.18      117.12      3.13 o 
  -1  -6   4       23.88       23.59      1.50 o 
   0  -6   4      369.99      357.42      7.32 o 
   1  -6   4      206.04      219.65      4.86 o 
   2  -6   4       86.67       84.68      2.44 o 
   3  -6   4      179.28      193.39      4.52 o 
   4  -6   4      470.92      425.33     10.30 o 
   5  -6   4        0.05        1.91      1.03 o 
   6  -6   4        4.66        4.50      1.67 o 
   7  -6   4        3.98        6.14      1.60 o 
  -6  -5   4      123.20      134.46      8.05 o 
  -5  -5   4       52.37       57.67      3.37 o 
  -4  -5   4       60.00       60.55      2.67 o 
  -3  -5   4       16.07       16.51      1.47 o 
  -2  -5   4      565.87      559.18     25.86 o 
  -1  -5   4        9.03        5.21      0.66 o 
   0  -5   4       23.78       21.88      1.06 o 
   1  -5   4      343.68      346.65      6.98 o 
   2  -5   4       23.72       17.14      0.98 o 
   3  -5   4      614.40      627.43     12.13 o 
   4  -5   4       13.71       16.37      1.18 o 
   5  -5   4      526.12      495.02     10.18 o 
   6  -5   4        8.80        9.04      1.66 o 
   7  -5   4       33.15       38.30      3.20 o 
  -6  -4   4        1.40        1.67      1.40 o 
  -5  -4   4        2.23        4.43      1.07 o 
  -4  -4   4       48.21       43.69      2.23 o 
  -3  -4   4      180.05      171.04      4.86 o 
  -2  -4   4       58.25       57.78      2.94 o 
  -1  -4   4      816.14      812.26     15.12 o 
   0  -4   4        0.08        0.24      0.33 o 
   1  -4   4      185.34      154.88      3.44 o 
   2  -4   4       67.92       83.36      2.19 o 
   3  -4   4      279.59      269.46      6.13 o 
   4  -4   4      154.22      160.29      5.79 o 
   5  -4   4       80.82       78.65      2.58 o 
   6  -4   4       10.42        9.10      1.40 o 
  -6  -3   4        0.15        0.89      0.89 o 
  -5  -3   4       43.02       42.35      2.39 o 
  -4  -3   4       74.08       79.39      3.01 o 
  -3  -3   4      207.13      205.13      5.50 o 
  -2  -3   4        0.25        0.14      0.33 o 
  -1  -3   4      427.92      431.15      8.28 o 
   0  -3   4      211.09      228.93      4.64 o 
   1  -3   4       83.45       78.32      2.44 o 
   2  -3   4      255.42      249.61      5.11 o 
   3  -3   4        7.08       10.26      0.81 o 
   4  -3   4      568.51      546.80     25.89 o 
   5  -3   4        4.58        4.70      0.75 o 
   6  -3   4      474.58      477.36     15.69 o 
   7  -3   4        1.28        2.35      1.37 o 
  -7  -2   4        6.61        7.02      1.82 o 
  -6  -2   4        3.56        3.37      0.97 o 
  -5  -2   4        0.93        1.65      0.77 o 
  -4  -2   4       18.42       24.26      2.04 o 
  -3  -2   4        5.49        6.88      1.09 o 
  -2  -2   4      292.30      292.29      5.82 o 
  -1  -2   4        6.93        8.07      0.56 o 
   0  -2   4     1308.38     1421.13     25.55 o 
   1  -2   4        0.89        0.94      0.44 o 
   2  -2   4        6.80        3.15      0.41 o 
   3  -2   4       11.70       10.06      0.76 o 
   4  -2   4      202.84      188.01      5.66 o 
   5  -2   4      157.94      164.95      4.16 o 
   6  -2   4        0.44        1.66      0.79 o 
   7  -2   4        2.13        5.27      1.46 o 
  -7  -1   4      155.32      161.26      5.48 o 
  -6  -1   4       13.19       15.14      1.65 o 
  -5  -1   4       82.18       78.16      3.08 o 
  -4  -1   4        4.77        4.51      0.90 o 
  -3  -1   4       39.16       44.18      1.88 o 
  -2  -1   4      225.93      243.53      5.88 o 
  -1  -1   4       22.41       20.61      0.85 o 
   0  -1   4       13.87       15.71      0.66 o 
   1  -1   4      205.26      213.49      4.27 o 
   2  -1   4       98.53       92.39      2.23 o 
   3  -1   4        4.19        1.59      0.41 o 
   4  -1   4       37.17       36.27      1.47 o 
   5  -1   4      289.34      288.65      6.34 o 
   6  -1   4        0.14        1.13      0.75 o 
   7  -1   4       57.08       65.46      3.78 o 
  -7   0   4      255.17      249.20      7.44 o 
  -6   0   4      153.13      144.37     11.30 o 
  -5   0   4       17.15       15.18      1.49 o 
  -4   0   4       36.91       31.85      1.84 o 
  -3   0   4      326.42      382.51      8.99 o 
  -2   0   4       12.87       14.56      0.65 o 
  -1   0   4      212.68      218.42      4.36 o 
   0   0   4      333.68      346.75      6.56 o 
   1   0   4       12.86       17.58      0.81 o 
   2   0   4        1.51        1.08      0.35 o 
   3   0   4        8.93       11.48      0.78 o 
   4   0   4       61.67       53.97      3.42 o 
   5   0   4       26.13       28.94      1.87 o 
   6   0   4      155.73      149.26      7.76 o 
   7   0   4        0.56        0.11      1.11 o 
  -7   1   4       82.24       86.37      3.70 o 
  -6   1   4      140.06      140.91      5.25 o 
  -5   1   4       20.13       22.26      2.03 o 
  -4   1   4      282.18      261.43      6.74 o 
  -3   1   4       78.78       80.10      2.07 o 
  -2   1   4      110.43       93.39      2.56 o 
  -1   1   4        9.45        8.50      0.60 o 
   0   1   4      401.50      401.16      7.56 o 
   1   1   4       80.63       91.12      2.66 o 
   2   1   4       52.43       46.53      1.36 o 
   3   1   4        9.81       10.95      0.69 o 
   4   1   4        5.54        6.37      0.98 o 
   5   1   4       18.95       19.26      1.64 o 
   6   1   4      107.11      102.11      6.14 o 
   7   1   4        1.65        2.90      1.54 o 
  -7   2   4        0.01        1.21      1.49 o 
  -6   2   4      747.40      688.24     24.43 o 
  -5   2   4      300.60      264.20     16.94 o 
  -4   2   4      132.73      116.74      2.96 o 
  -3   2   4      455.34      461.31      8.96 o 
  -2   2   4      929.30     1126.10     20.53 o 
  -1   2   4       94.74       85.21      2.06 o 
   0   2   4       57.44       48.97      1.58 o 
   1   2   4       23.44       21.95      1.52 o 
   2   2   4     1646.72     1823.76     38.02 o 
   3   2   4       65.32       54.46      2.29 o 
   4   2   4       37.63       34.48      1.90 o 
   5   2   4       68.56       69.86      2.87 o 
   6   2   4        8.50       10.41      1.76 o 
  -7   3   4       26.38       24.95      2.79 o 
  -6   3   4       81.65       76.15      4.03 o 
  -5   3   4      147.45      153.43      4.69 o 
  -4   3   4      434.60      431.31      8.67 o 
  -3   3   4      437.33      428.88      8.45 o 
  -2   3   4      101.22      107.51      2.58 o 
  -1   3   4      312.81      311.00      6.14 o 
   0   3   4      103.16      101.16      2.54 o 
   1   3   4      216.34      204.53      5.10 o 
   2   3   4      329.68      347.34      8.24 o 
   3   3   4       15.87       14.41      1.30 o 
   4   3   4        0.76        0.84      0.63 o 
   5   3   4       11.18        9.43      1.27 o 
   6   3   4        0.66        2.56      1.21 o 
  -7   4   4        0.73        0.68      1.20 o 
  -6   4   4        2.54        3.60      1.21 o 
  -5   4   4      924.33      856.05     23.99 o 
  -4   4   4      156.53      152.10      5.59 o 
  -3   4   4      132.57      125.45      3.52 o 
  -2   4   4     1156.56     1243.02     22.71 o 
  -1   4   4      511.99      574.63     20.99 o 
   0   4   4       93.49       82.51      2.12 o 
   1   4   4       20.43       21.61      0.89 o 
   2   4   4      165.34      145.50      8.09 o 
   3   4   4     1116.59     1089.61     23.72 o 
   4   4   4       90.75       87.82      3.29 o 
   5   4   4       32.52       32.54      2.26 o 
   6   4   4       33.26       35.75      4.44 o 
  -7   5   4        3.31        6.31      1.64 o 
  -6   5   4       10.94       13.36      1.99 o 
  -5   5   4       67.63       66.42      2.78 o 
  -4   5   4      187.35      186.20      5.33 o 
  -3   5   4      615.74      613.24     13.97 o 
  -2   5   4      416.72      382.83      9.09 o 
  -1   5   4      114.65      109.79      2.70 o 
   0   5   4       30.74       22.01      1.02 o 
   1   5   4      164.45      149.20      4.22 o 
   2   5   4        2.76        2.85      0.75 o 
   3   5   4       66.55       64.06      2.86 o 
   4   5   4       36.68       35.06      2.25 o 
   5   5   4       13.51       17.17      2.27 o 
  -7   6   4       11.92       14.99      3.29 o 
  -6   6   4       32.96       36.77      5.13 o 
  -5   6   4        6.16        8.82      1.22 o 
  -4   6   4      345.16      323.63      8.36 o 
  -3   6   4      140.56      134.61      3.67 o 
  -2   6   4        4.95        5.14      1.24 o 
  -1   6   4     1011.95     1026.80     21.14 o 
   0   6   4       45.09       48.80      1.65 o 
   1   6   4       55.56       45.18      2.04 o 
   2   6   4        8.02        8.70      1.15 o 
   3   6   4      111.55       98.68      3.59 o 
   4   6   4      236.11      217.49      6.42 o 
   5   6   4       27.68       28.02      3.05 o 
  -6   7   4        0.12       -0.14      2.33 o 
  -5   7   4        0.12       -0.23      0.76 o 
  -4   7   4       56.65       56.05      2.64 o 
  -3   7   4       67.86       61.18      2.99 o 
  -2   7   4       99.09       92.62      3.31 o 
  -1   7   4      171.55      153.87      6.00 o 
   0   7   4      106.55      105.21      2.87 o 
   1   7   4        2.57        4.85      0.92 o 
   2   7   4       76.72       68.32      2.84 o 
   3   7   4        9.70        8.00      1.26 o 
   4   7   4       11.44       14.32      1.72 o 
  -6   8   4       58.77       67.82      4.53 o 
  -5   8   4      133.16      145.38      5.88 o 
  -4   8   4        6.86        8.53      1.64 o 
  -3   8   4       25.32       25.53      2.00 o 
  -2   8   4      439.54      408.69     18.38 o 
  -1   8   4      123.19      125.93      4.12 o 
   0   8   4      538.41      552.60     16.32 o 
   1   8   4        0.87        1.22      0.71 o 
   2   8   4       51.46       48.51      2.56 o 
   3   8   4        0.14        1.01      0.88 o 
   4   8   4        8.06       10.20      1.53 o 
  -5   9   4        0.48        0.12      0.85 o 
  -4   9   4       17.09       19.31      1.92 o 
  -3   9   4        6.17        7.82      1.29 o 
  -2   9   4       34.96       38.60      2.42 o 
  -1   9   4        0.59        1.01      0.72 o 
   0   9   4        8.43        7.98      1.76 o 
   1   9   4       66.84       67.25      5.30 o 
   2   9   4       34.07       27.48      2.88 o 
   3   9   4       10.13       11.51      1.66 o 
  -5  10   4       83.09       90.81      3.98 o 
  -4  10   4      158.03      165.33      5.66 o 
  -3  10   4        0.08        0.56      0.89 o 
  -2  10   4        0.03        1.10      0.88 o 
  -1  10   4      497.15      501.89     35.18 o 
   0  10   4       68.46       73.32      4.27 o 
   1  10   4      155.41      150.89      6.64 o 
   2  10   4        0.02        0.07      1.13 o 
  -4  11   4       17.66       18.25      3.56 o 
  -3  11   4       26.08       36.19      2.85 o 
  -2  11   4       18.55       21.04      5.76 o 
  -1  11   4      207.45      210.82      9.31 o 
   0  11   4        1.08        2.22      1.60 o 
   1  11   4        1.69        1.82      1.49 o 
  -1 -11   5      129.05      136.14      8.53 o 
   0 -11   5       41.23       45.69      3.60 o 
   1 -11   5      366.47      351.10     11.92 o 
   2 -11   5       15.42        8.31      1.82 o 
   3 -11   5       30.61       31.87      3.31 o 
  -2 -10   5       41.58       52.32      6.15 o 
  -1 -10   5      236.45      234.24      6.87 o 
   0 -10   5        1.12        1.24      1.08 o 
   1 -10   5       41.39       47.57      3.62 o 
   2 -10   5       60.18       66.94      4.08 o 
   3 -10   5        9.93       11.59      6.03 o 
   4 -10   5       70.85       72.43      4.60 o 
  -3  -9   5        1.31        2.20      1.26 o 
  -2  -9   5      390.31      390.67     12.56 o 
  -1  -9   5       72.00       71.66      3.03 o 
   0  -9   5      428.99      406.90     10.23 o 
   1  -9   5      138.83      128.22      5.47 o 
   2  -9   5      776.04      762.91     21.93 o 
   3  -9   5       39.10       31.71      4.91 o 
   4  -9   5       18.91       15.00      3.38 o 
   5  -9   5       76.28       90.30      4.91 o 
  -4  -8   5        9.42       10.37      1.94 o 
  -3  -8   5       47.57       50.40      3.20 o 
  -2  -8   5      157.39      146.83      5.86 o 
  -1  -8   5       21.00       22.50      1.48 o 
   0  -8   5      144.73      140.17      4.44 o 
   1  -8   5       12.70       13.50      1.41 o 
   2  -8   5        0.11        1.05      1.13 o 
   3  -8   5      242.36      241.38      9.74 o 
   4  -8   5        2.35        2.37      1.16 o 
   5  -8   5       32.62       29.43      2.98 o 
   6  -8   5        9.38       10.71      2.02 o 
  -5  -7   5       15.64       20.68      3.37 o 
  -4  -7   5      113.23      117.84      4.29 o 
  -3  -7   5      241.61      242.65      6.85 o 
  -2  -7   5       23.14       22.67      2.64 o 
  -1  -7   5      335.27      331.50      8.28 o 
   0  -7   5       91.23       85.20      2.56 o 
   1  -7   5      610.55      591.15     13.69 o 
   2  -7   5      296.18      258.33      8.27 o 
   3  -7   5      592.91      526.16     15.77 o 
   4  -7   5      125.29      108.21      5.24 o 
   5  -7   5       36.22       32.45      2.93 o 
   6  -7   5      126.44      135.89      7.63 o 
  -5  -6   5       30.97       27.37      2.89 o 
  -4  -6   5        4.80        4.86      1.06 o 
  -3  -6   5       25.54       30.08      1.99 o 
  -2  -6   5      359.26      344.01      8.45 o 
  -1  -6   5      213.68      206.69      6.49 o 
   0  -6   5       19.99       20.28      1.15 o 
   1  -6   5       67.38       72.85      2.17 o 
   2  -6   5        0.67        2.69      0.79 o 
   3  -6   5        8.69       14.52      1.40 o 
   4  -6   5      370.24      337.57      8.61 o 
   5  -6   5        0.01       -0.20      0.86 o 
   6  -6   5        0.03        1.24      0.96 o 
  -6  -5   5      263.63      285.59     10.62 o 
  -5  -5   5       30.59       34.82      2.49 o 
  -4  -5   5       55.53       57.78      2.81 o 
  -3  -5   5      106.00       98.90      3.60 o 
  -2  -5   5      513.25      513.37     11.77 o 
  -1  -5   5      276.10      264.32      7.48 o 
   0  -5   5       12.10        9.91      0.92 o 
   1  -5   5      214.38      210.04      6.95 o 
   2  -5   5      187.50      190.69      4.28 o 
   3  -5   5      166.49      149.31      4.43 o 
   4  -5   5      176.99      164.22      4.90 o 
   5  -5   5      355.70      316.56      7.18 o 
   6  -5   5       37.89       40.99      3.14 o 
   7  -5   5       87.63       96.59      6.76 o 
  -6  -4   5       65.67       70.69      9.01 o 
  -5  -4   5       39.45       44.37      2.68 o 
  -4  -4   5        2.92        2.02      0.99 o 
  -3  -4   5      162.75      153.74      5.61 o 
  -2  -4   5      422.90      424.37     16.99 o 
  -1  -4   5     1513.83     1519.44     27.60 o 
   0  -4   5      152.91      152.27      3.43 o 
   1  -4   5       83.93       63.71      2.31 o 
   2  -4   5      144.48      177.29      3.91 o 
   3  -4   5       11.42        9.78      0.89 o 
   4  -4   5       93.41       90.91      2.78 o 
   5  -4   5      120.51      114.20      3.94 o 
   6  -4   5        1.02        2.08      0.92 o 
   7  -4   5        2.48        0.88      1.67 o 
  -6  -3   5      125.05      124.19      4.60 o 
  -5  -3   5      626.33      644.92     15.30 o 
  -4  -3   5       21.38       24.61      1.92 o 
  -3  -3   5      101.09       89.82      5.03 o 
  -2  -3   5        2.13        0.92      0.37 o 
  -1  -3   5      723.41      816.20     15.13 o 
   0  -3   5     1510.77     1646.06     29.66 o 
   1  -3   5      107.07      118.95      4.67 o 
   2  -3   5      736.78      745.59     13.92 o 
   3  -3   5       37.30       45.98      1.56 o 
   4  -3   5        4.52        4.53      0.68 o 
   5  -3   5       83.71       80.93      3.29 o 
   6  -3   5      557.60      555.14     13.20 o 
   7  -3   5        4.53        7.55      2.30 o 
  -7  -2   5        1.99        3.33      1.45 o 
  -6  -2   5      185.55      181.91      5.79 o 
  -5  -2   5      184.42      169.55      5.26 o 
  -4  -2   5       70.97       67.99      3.12 o 
  -3  -2   5       71.04       70.96      2.61 o 
  -2  -2   5     1131.42     1246.66     22.72 o 
  -1  -2   5     1253.21     1380.51     24.98 o 
   0  -2   5     3159.26     3375.59     59.99 o 
   1  -2   5      261.16      255.67      6.11 o 
   2  -2   5        0.03        3.32      0.40 o 
   3  -2   5      136.93      155.24      4.16 o 
   4  -2   5        1.10        3.23      0.58 o 
   5  -2   5       37.45       39.29      1.59 o 
   6  -2   5        1.32        2.05      1.70 o 
   7  -2   5       10.74       10.70      2.80 o 
  -7  -1   5        0.12       -0.33      0.94 o 
  -6  -1   5      107.56      106.95      4.08 o 
  -5  -1   5      192.82      193.16      5.73 o 
  -4  -1   5      547.40      526.33     12.34 o 
  -3  -1   5        7.21       11.31      1.13 o 
  -2  -1   5       16.26       12.07      0.65 o 
  -1  -1   5       13.95       20.59      0.87 o 
   0  -1   5      511.30      543.26     10.14 o 
   1  -1   5     2535.11     2636.71     46.95 o 
   2  -1   5        1.28        3.60      0.55 o 
   3  -1   5      798.14      815.01     17.28 o 
   4  -1   5      152.15      161.32      3.90 o 
   5  -1   5       76.20       71.62      2.81 o 
   6  -1   5      149.06      148.68      4.78 o 
   7  -1   5      393.62      384.17     12.52 o 
  -7   0   5       13.21       13.14      1.69 o 
  -6   0   5        0.05       -0.39      0.78 o 
  -5   0   5      280.43      252.07      6.95 o 
  -4   0   5       81.61       76.82      2.86 o 
  -3   0   5       39.29       34.80      1.86 o 
  -2   0   5      140.59      138.30      3.10 o 
  -1   0   5     1865.55     2148.37     38.41 o 
   0   0   5      651.01      759.67     13.94 o 
   1   0   5     1720.35     1812.33     32.50 o 
   2   0   5      712.56      737.43     13.73 o 
   3   0   5       20.88       28.95      1.74 o 
   4   0   5        4.04        5.67      0.68 o 
   5   0   5       32.41       32.84      2.04 o 
   6   0   5       13.48       16.12      1.66 o 
   7   0   5       25.62       26.74      3.19 o 
  -7   1   5       21.83       22.35      2.38 o 
  -6   1   5        1.06        2.34      0.90 o 
  -5   1   5       31.17       24.13      1.86 o 
  -4   1   5        6.84        7.70      1.04 o 
  -3   1   5      155.58      158.67      3.59 o 
  -2   1   5       56.07       67.24      1.83 o 
  -1   1   5       39.85       44.56      1.73 o 
   0   1   5      164.94      167.01      3.54 o 
   1   1   5      512.61      545.41     10.26 o 
   2   1   5      881.46      883.50     16.33 o 
   3   1   5       39.71       38.81      1.93 o 
   4   1   5      252.12      229.87      6.15 o 
   5   1   5       55.32       52.99      2.43 o 
   6   1   5       11.58       13.10      1.53 o 
  -7   2   5       49.70       57.75      7.39 o 
  -6   2   5      199.85      179.94      7.06 o 
  -5   2   5        0.48        1.35      0.65 o 
  -4   2   5       44.86       34.79      1.88 o 
  -3   2   5        0.48        0.39      0.36 o 
  -2   2   5      115.48      150.10      3.39 o 
  -1   2   5       16.46       13.76      1.06 o 
   0   2   5      267.52      286.52      5.70 o 
   1   2   5       53.04       52.14      1.48 o 
   2   2   5      124.61      116.25      3.44 o 
   3   2   5      590.27      527.60     26.24 o 
   4   2   5        1.90        3.89      0.80 o 
   5   2   5       26.02       28.64      2.58 o 
   6   2   5       22.76       23.59      2.62 o 
  -7   3   5       18.02       19.43      3.23 o 
  -6   3   5        3.77        0.79      1.24 o 
  -5   3   5        0.04       -0.30      0.61 o 
  -4   3   5        0.01        0.69      0.54 o 
  -3   3   5      164.42      149.87      3.80 o 
  -2   3   5       31.63       37.01      1.31 o 
  -1   3   5        5.91        4.63      0.56 o 
   0   3   5      128.33      123.02      3.31 o 
   1   3   5      538.77      518.91      9.89 o 
   2   3   5      686.89      681.93     16.38 o 
   3   3   5      141.76      134.01      4.12 o 
   4   3   5        0.19        0.30      0.62 o 
   5   3   5       31.80       36.00      3.17 o 
   6   3   5        9.66       11.47      1.94 o 
  -7   4   5       29.73       24.83      2.85 o 
  -6   4   5       56.14       54.79      3.61 o 
  -5   4   5      607.53      534.20     16.13 o 
  -4   4   5        1.32        3.43      1.62 o 
  -3   4   5       60.50       78.32      2.24 o 
  -2   4   5       88.50       83.04      2.25 o 
  -1   4   5      770.00      852.75     18.29 o 
   0   4   5        6.48        5.31      0.57 o 
   1   4   5      100.24      106.59      2.59 o 
   2   4   5      143.20      130.29      3.95 o 
   3   4   5       77.99       74.25      2.89 o 
   4   4   5      159.25      139.90      4.78 o 
   5   4   5        0.43        0.89      0.70 o 
   6   4   5       38.62       41.74      4.59 o 
  -7   5   5        7.10       10.68      2.11 o 
  -6   5   5       21.32       26.37      5.35 o 
  -5   5   5       94.97       77.94      4.77 o 
  -4   5   5       28.54       37.74      2.06 o 
  -3   5   5       10.73       10.51      1.53 o 
  -2   5   5      119.15      110.22      2.77 o 
  -1   5   5        6.80        9.51      0.76 o 
   0   5   5       48.21       47.99      1.87 o 
   1   5   5       80.94       72.22      2.63 o 
   2   5   5       95.31       83.33      3.04 o 
   3   5   5      492.70      437.55     10.67 o 
   4   5   5       20.90       22.59      1.90 o 
   5   5   5       21.34       23.85      2.15 o 
  -7   6   5       72.93       77.00      6.58 o 
  -6   6   5       24.40       19.25      2.53 o 
  -5   6   5       21.62       30.62      2.12 o 
  -4   6   5      548.32      493.88     11.94 o 
  -3   6   5        0.44        0.94      0.71 o 
  -2   6   5      108.17      122.76      3.89 o 
  -1   6   5      520.60      532.45     12.69 o 
   0   6   5      499.10      524.49     10.32 o 
   1   6   5       21.90       23.11      1.61 o 
   2   6   5      124.06      120.31      3.99 o 
   3   6   5      265.26      234.64      6.62 o 
   4   6   5      199.39      166.03      5.40 o 
   5   6   5       12.40       18.09      2.53 o 
  -6   7   5       29.03       34.99      4.70 o 
  -5   7   5       26.69       26.00      2.11 o 
  -4   7   5       65.37       61.54      2.85 o 
  -3   7   5       59.41       68.52      2.91 o 
  -2   7   5       12.22       13.69      1.41 o 
  -1   7   5        2.15        5.52      1.75 o 
   0   7   5       21.53       21.52      2.25 o 
   1   7   5        1.60        2.20      0.73 o 
   2   7   5       54.94       55.55      2.58 o 
   3   7   5       17.03       16.05      1.66 o 
   4   7   5      159.13      123.41      6.05 o 
  -6   8   5      109.80      111.68      5.74 o 
  -5   8   5        0.55        2.25      0.93 o 
  -4   8   5       13.80       15.88      1.70 o 
  -3   8   5      136.84      122.95      4.30 o 
  -2   8   5       22.13       20.20      1.73 o 
  -1   8   5       30.50       34.76      3.35 o 
   0   8   5      377.84      365.91     11.70 o 
   1   8   5      110.78      117.60      5.25 o 
   2   8   5       10.27       10.11      1.34 o 
   3   8   5       14.99       16.45      1.78 o 
   4   8   5      105.32       96.17      6.28 o 
  -5   9   5       15.10       15.84      3.10 o 
  -4   9   5        6.27        7.77      1.96 o 
  -3   9   5        1.50        2.22      0.91 o 
  -2   9   5        5.40        6.64      1.55 o 
  -1   9   5        3.68        1.71      2.09 o 
   0   9   5       27.35       28.66      4.20 o 
   1   9   5       72.22       79.96      4.44 o 
   2   9   5        9.43        8.49      1.91 o 
   3   9   5       45.27       46.82      3.75 o 
  -4  10   5       39.84       45.69      3.00 o 
  -3  10   5       27.46       33.95      2.52 o 
  -2  10   5       11.20       12.10      1.58 o 
  -1  10   5       89.50       88.41      5.05 o 
   0  10   5       16.61       13.52      2.23 o 
   1  10   5       96.12       94.88      5.16 o 
   2  10   5       17.87       19.82      2.70 o 
  -3  11   5        6.91        5.63      1.30 o 
  -2  11   5       34.62       34.17      3.48 o 
  -1  11   5       46.89       52.23      4.24 o 
   0  11   5        0.11        2.77      1.47 o 
   0 -11   6       74.33       74.29      4.19 o 
   1 -11   6        5.38        7.35      1.67 o 
   2 -11   6        4.46        6.42      4.39 o 
   3 -11   6      136.74      161.90     10.26 o 
  -2 -10   6       46.73       44.51      3.56 o 
  -1 -10   6       38.49       31.96      2.94 o 
   0 -10   6      146.98      147.81     13.23 o 
   1 -10   6        2.57        1.30      1.21 o 
   2 -10   6       18.69       17.31      2.67 o 
   3 -10   6       30.24       29.07      3.12 o 
   4 -10   6       15.85       12.29      2.23 o 
  -3  -9   6       26.84       31.50      3.03 o 
  -2  -9   6      165.69      166.20     10.13 o 
  -1  -9   6       93.62       92.01      3.56 o 
   0  -9   6      275.51      271.65      7.52 o 
   1  -9   6       16.03       22.19      1.91 o 
   2  -9   6       12.03       13.82      2.02 o 
   3  -9   6        4.19        4.22      1.50 o 
   4  -9   6       42.31       55.24      4.03 o 
   5  -9   6       79.89       88.51      5.96 o 
  -4  -8   6       12.23       18.41      3.45 o 
  -3  -8   6        1.61        2.76      1.01 o 
  -2  -8   6       25.62       22.05      2.34 o 
  -1  -8   6       21.46       18.47      4.08 o 
   0  -8   6       91.68       90.06      4.99 o 
   1  -8   6      363.81      353.86      9.08 o 
   2  -8   6       45.91       45.88      2.46 o 
   3  -8   6       84.89       75.79      4.08 o 
   4  -8   6       66.62       70.46      4.03 o 
   5  -8   6      109.55      105.24      5.31 o 
  -4  -7   6       10.18       13.05      1.60 o 
  -3  -7   6      202.37      197.57      5.90 o 
  -2  -7   6       52.93       53.42      2.47 o 
  -1  -7   6      575.85      509.45     15.01 o 
   0  -7   6      287.38      274.45      7.25 o 
   1  -7   6      609.25      588.71     13.76 o 
   2  -7   6        2.92        2.21      0.87 o 
   3  -7   6        6.73        5.20      1.05 o 
   4  -7   6      145.59      126.73      5.49 o 
   5  -7   6       13.53       11.84      1.97 o 
   6  -7   6       66.95       63.63      4.05 o 
  -5  -6   6       46.52       52.37      3.68 o 
  -4  -6   6       11.58       15.15      1.64 o 
  -3  -6   6        0.55        1.72      0.77 o 
  -2  -6   6       36.44       40.54      2.07 o 
  -1  -6   6        1.16        1.48      0.57 o 
   0  -6   6        3.57        3.85      1.61 o 
   1  -6   6       41.68       41.84      2.10 o 
   2  -6   6      428.09      381.65     19.09 o 
   3  -6   6       59.60       54.27      2.47 o 
   4  -6   6       35.41       39.63      2.30 o 
   5  -6   6       23.30       28.01      2.06 o 
   6  -6   6       92.84       96.09      4.85 o 
  -5  -5   6       36.78       41.92      2.71 o 
  -4  -5   6      203.77      203.44     12.41 o 
  -3  -5   6       13.84       15.80      2.24 o 
  -2  -5   6      107.36       97.99      2.71 o 
  -1  -5   6       30.81       31.45      1.44 o 
   0  -5   6      775.78      740.22     23.40 o 
   1  -5   6      316.10      315.98      7.85 o 
   2  -5   6      684.40      655.41     14.89 o 
   3  -5   6        9.32       10.01      1.24 o 
   4  -5   6       11.12        9.55      1.23 o 
   5  -5   6      284.21      271.93      8.68 o 
   6  -5   6       43.71       44.33      3.47 o 
  -6  -4   6        4.10        4.61      2.01 o 
  -5  -4   6      272.95      278.57      7.86 o 
  -4  -4   6       39.48       42.14      2.37 o 
  -3  -4   6        9.84       12.16      1.31 o 
  -2  -4   6       16.01       16.12      1.11 o 
  -1  -4   6      331.30      332.75     11.09 o 
   0  -4   6       14.50       18.28      0.83 o 
   1  -4   6       11.56       10.71      1.14 o 
   2  -4   6        0.01        0.82      0.63 o 
   3  -4   6      176.02      147.83      4.43 o 
   4  -4   6       22.76       23.38      1.75 o 
   5  -4   6        0.52        0.69      1.16 o 
   6  -4   6       24.06       27.00      2.67 o 
  -6  -3   6       35.24       39.44      2.72 o 
  -5  -3   6       66.15       71.39      4.13 o 
  -4  -3   6      160.58      159.50      4.94 o 
  -3  -3   6      171.24      164.29      4.81 o 
  -2  -3   6       51.87       48.97      1.60 o 
  -1  -3   6        1.28        2.45      0.57 o 
   0  -3   6      161.11      173.06      3.86 o 
   1  -3   6      372.94      362.73      8.54 o 
   2  -3   6      169.79      165.29      4.55 o 
   3  -3   6      257.90      240.85      5.21 o 
   4  -3   6        0.19        0.49      0.45 o 
   5  -3   6       26.01       28.24      2.07 o 
   6  -3   6      128.50      141.83      5.87 o 
   7  -3   6       61.06       69.22      4.37 o 
  -6  -2   6      130.30      135.27      4.78 o 
  -5  -2   6        3.61        4.36      1.53 o 
  -4  -2   6      451.96      428.91     10.49 o 
  -3  -2   6        4.33        3.42      0.82 o 
  -2  -2   6      232.41      213.99      4.60 o 
  -1  -2   6       20.79       23.28      1.00 o 
   0  -2   6      610.94      634.57     11.89 o 
   1  -2   6       91.10       99.54      2.99 o 
   2  -2   6       47.56       46.68      1.46 o 
   3  -2   6        1.98        2.69      0.49 o 
   4  -2   6        6.92        6.88      0.77 o 
   5  -2   6       10.44       12.44      1.29 o 
   6  -2   6        0.32       -0.14      0.99 o 
   7  -2   6       81.87       92.66      6.83 o 
  -7  -1   6        7.13       10.32      1.53 o 
  -6  -1   6      141.80      133.52      4.71 o 
  -5  -1   6       30.12       30.10      2.13 o 
  -4  -1   6      352.11      363.12      9.07 o 
  -3  -1   6      329.34      299.71      7.48 o 
  -2  -1   6       26.19       24.76      1.02 o 
  -1  -1   6      213.55      206.34      4.36 o 
   0  -1   6        2.03        3.37      0.66 o 
   1  -1   6     1426.67     1501.38     27.12 o 
   2  -1   6       26.29       28.03      1.13 o 
   3  -1   6       99.28       95.68      2.56 o 
   4  -1   6        4.60        5.39      1.20 o 
   5  -1   6        3.25        3.87      0.78 o 
   6  -1   6        8.31        7.50      1.50 o 
   7  -1   6       27.46       34.86      3.33 o 
  -7   0   6       11.67       14.89      1.82 o 
  -6   0   6       58.08       53.57      2.80 o 
  -5   0   6      433.27      400.71     10.12 o 
  -4   0   6      104.85       99.19      3.43 o 
  -3   0   6      626.21      647.10     14.57 o 
  -2   0   6       53.91       57.07      1.68 o 
  -1   0   6      613.17      644.69     12.09 o 
   0   0   6      165.18      169.88      3.68 o 
   1   0   6      302.60      319.84      6.35 o 
   2   0   6        2.74        2.14      0.43 o 
   3   0   6       38.32       37.98      2.38 o 
   4   0   6        0.02        1.44      0.61 o 
   5   0   6       25.01       26.23      1.90 o 
   6   0   6        6.55        8.62      1.82 o 
  -7   1   6       10.80       13.69      1.84 o 
  -6   1   6       26.36       21.67      2.03 o 
  -5   1   6       46.08       45.90      4.22 o 
  -4   1   6       42.02       38.80      2.04 o 
  -3   1   6      644.45      670.58     12.75 o 
  -2   1   6      314.37      276.61      5.70 o 
  -1   1   6       25.48       30.26      1.18 o 
   0   1   6      317.28      301.27      6.01 o 
   1   1   6      243.82      254.91      5.21 o 
   2   1   6      961.02      966.95     19.86 o 
   3   1   6        9.79        8.04      1.00 o 
   4   1   6       81.74       82.36      3.33 o 
   5   1   6       26.74       26.21      1.95 o 
   6   1   6        0.70        2.13      0.87 o 
  -7   2   6       74.27       75.60      4.53 o 
  -6   2   6       31.41       34.63      3.09 o 
  -5   2   6        3.85        5.34      0.99 o 
  -4   2   6      431.71      378.88      9.33 o 
  -3   2   6      188.63      165.71      3.83 o 
  -2   2   6      620.38      686.40     12.99 o 
  -1   2   6      288.97      275.38      6.54 o 
   0   2   6      399.95      400.84      7.82 o 
   1   2   6      478.40      495.93      9.54 o 
   2   2   6      277.97      264.93      5.78 o 
   3   2   6      207.27      191.06      5.34 o 
   4   2   6       14.28       14.74      1.90 o 
   5   2   6        0.91        1.80      0.80 o 
   6   2   6       42.10       47.15      2.82 o 
  -7   3   6       29.29       33.82      3.33 o 
  -6   3   6        6.31        8.34      1.64 o 
  -5   3   6      163.41      140.39      4.57 o 
  -4   3   6       18.30       20.66      1.20 o 
  -3   3   6      179.31      156.74      3.73 o 
  -2   3   6      327.04      326.74      6.70 o 
  -1   3   6       86.19       70.21      1.99 o 
   0   3   6       26.65       26.00      1.56 o 
   1   3   6      214.06      194.97      6.45 o 
   2   3   6      246.74      231.62     10.13 o 
   3   3   6       75.50       72.46      2.82 o 
   4   3   6       23.86       23.63      1.87 o 
   5   3   6       37.21       34.48      3.45 o 
   6   3   6       44.79       50.81      3.80 o 
  -7   4   6       20.65       16.77      4.50 o 
  -6   4   6      118.59      107.63      5.28 o 
  -5   4   6       14.24       13.57      1.96 o 
  -4   4   6       12.91       10.12      1.18 o 
  -3   4   6       22.64       16.91      1.07 o 
  -2   4   6       92.47       74.86      2.16 o 
  -1   4   6      374.27      380.49     11.26 o 
   0   4   6      229.95      204.44     12.69 o 
   1   4   6       56.67       53.10      3.54 o 
   2   4   6      284.47      258.40      6.75 o 
   3   4   6      482.84      471.88     11.39 o 
   4   4   6      162.57      149.50      4.82 o 
   5   4   6        7.42        6.40      1.24 o 
  -7   5   6       17.88       21.98      4.64 o 
  -6   5   6       44.54       50.64      3.80 o 
  -5   5   6       98.37       91.25      4.63 o 
  -4   5   6      278.99      244.92      7.88 o 
  -3   5   6       73.69       65.39      2.68 o 
  -2   5   6      232.90      204.41      4.59 o 
  -1   5   6       11.94       16.88      1.05 o 
   0   5   6       30.36       30.29      1.36 o 
   1   5   6       11.31       12.32      1.79 o 
   2   5   6      100.80       94.24      3.37 o 
   3   5   6       41.32       42.39      2.42 o 
   4   5   6        0.05        0.47      0.81 o 
   5   5   6       30.83       35.59      2.56 o 
  -6   6   6       23.93       20.89      2.75 o 
  -5   6   6      143.05      140.31      6.12 o 
  -4   6   6        0.49        0.80      0.76 o 
  -3   6   6        0.30        0.64      0.64 o 
  -2   6   6       79.77       85.89      3.14 o 
  -1   6   6       55.14       45.88      2.10 o 
   0   6   6       69.41       80.09      3.30 o 
   1   6   6       71.82       65.49      3.82 o 
   2   6   6        7.53        5.79      1.04 o 
   3   6   6       40.54       42.50      2.49 o 
   4   6   6      265.31      244.96      7.18 o 
   5   6   6       17.37       23.47      3.05 o 
  -6   7   6        1.07        2.96      1.42 o 
  -5   7   6       28.09       32.38      3.70 o 
  -4   7   6      224.80      230.10      6.71 o 
  -3   7   6      104.19       96.81      4.64 o 
  -2   7   6       38.96       40.48      2.22 o 
  -1   7   6       26.19       27.27      1.93 o 
   0   7   6       44.51       42.49      3.05 o 
   1   7   6       32.03       30.32      1.97 o 
   2   7   6       11.31       10.94      1.37 o 
   3   7   6       29.87       30.25      2.41 o 
   4   7   6        9.48       11.46      1.59 o 
  -6   8   6       26.98       21.11      4.29 o 
  -5   8   6       39.13       34.73      2.54 o 
  -4   8   6      127.94      131.63      5.14 o 
  -3   8   6        0.00        0.69      0.77 o 
  -2   8   6       20.05       20.69      1.87 o 
  -1   8   6       46.54       47.66      3.37 o 
   0   8   6       34.54       34.67      3.01 o 
   1   8   6        0.60        0.17      1.24 o 
   2   8   6       13.78       17.92      1.76 o 
   3   8   6       32.34       25.23      2.19 o 
  -5   9   6       17.34       19.62      2.07 o 
  -4   9   6        9.55        7.89      1.38 o 
  -3   9   6      226.71      232.96      8.49 o 
  -2   9   6        3.25        4.57      1.08 o 
  -1   9   6       19.27       17.71      2.42 o 
   0   9   6       17.32       14.48      2.28 o 
   1   9   6       87.72       89.73      4.84 o 
   2   9   6       15.29       17.83      4.50 o 
  -4  10   6       31.31       40.76      2.84 o 
  -3  10   6       81.94       90.24      6.12 o 
  -2  10   6        1.45        4.67      1.46 o 
  -1  10   6        0.36        0.43      1.12 o 
   0  10   6        0.62        3.17      1.48 o 
   1  10   6        4.43        5.68      2.17 o 
  -2  11   6       88.94       97.62      5.33 o 
  -1  11   6        0.28       -0.44      1.23 o 
   1 -11   7       44.91       56.43      6.98 o 
   2 -11   7       43.30       42.78      3.78 o 
  -1 -10   7        4.92        9.31      1.81 o 
   0 -10   7      149.38      138.34      8.78 o 
   1 -10   7        1.06        2.36      2.67 o 
   2 -10   7       30.67       33.04      3.25 o 
   3 -10   7       74.24       79.79      4.67 o 
   4 -10   7        4.22        3.45      2.16 o 
  -3  -9   7       24.93       28.90      2.98 o 
  -2  -9   7        2.55        4.48      1.34 o 
  -1  -9   7        3.33        2.99      1.48 o 
   0  -9   7      217.49      195.23      5.95 o 
   1  -9   7       60.73       64.91      2.98 o 
   2  -9   7        0.48        0.36      1.42 o 
   3  -9   7       22.68       18.87      2.49 o 
   4  -9   7       41.09       48.29      3.90 o 
   5  -9   7        0.29        0.31      1.70 o 
  -3  -8   7       19.67       24.87      2.69 o 
  -2  -8   7      130.08      113.58      5.16 o 
  -1  -8   7      681.16      661.25     19.28 o 
   0  -8   7       33.44       34.21      2.25 o 
   1  -8   7      833.84      804.85     18.49 o 
   2  -8   7        0.29       -0.18      0.75 o 
   3  -8   7      171.48      152.68      6.39 o 
   4  -8   7       52.36       61.35      3.87 o 
   5  -8   7        0.24        0.27      1.12 o 
  -4  -7   7        9.04       10.59      1.51 o 
  -3  -7   7       34.04       36.16      3.07 o 
  -2  -7   7       22.07       22.08      3.56 o 
  -1  -7   7        0.13        0.81      0.70 o 
   0  -7   7        1.30        1.16      0.71 o 
   1  -7   7      371.52      366.98      9.34 o 
   2  -7   7      187.74      184.81      5.54 o 
   3  -7   7       93.23       81.90      3.31 o 
   4  -7   7        7.43       14.57      1.58 o 
   5  -7   7       23.43       29.56      2.94 o 
   6  -7   7        0.05        1.58      1.73 o 
  -5  -6   7       39.94       49.37      3.09 o 
  -4  -6   7       55.02       55.93      2.85 o 
  -3  -6   7       48.25       43.38      7.38 o 
  -2  -6   7       66.51       64.48      3.76 o 
  -1  -6   7      369.05      364.35      9.05 o 
   0  -6   7     1151.03     1121.66     28.49 o 
   1  -6   7       12.56       12.72      1.86 o 
   2  -6   7     2092.32     2083.92     44.21 o 
   3  -6   7        0.19        1.41      1.23 o 
   4  -6   7      149.16      129.06      4.92 o 
   5  -6   7        4.58        7.77      1.23 o 
   6  -6   7       12.22       13.90      2.13 o 
  -5  -5   7       30.49       32.55      2.49 o 
  -4  -5   7      222.80      220.25      6.84 o 
  -3  -5   7        5.12        3.94      0.89 o 
  -2  -5   7        1.33        0.79      0.59 o 
  -1  -5   7        0.24        1.12      0.50 o 
   0  -5   7       62.31       58.94      4.40 o 
   1  -5   7      147.53      134.80      4.20 o 
   2  -5   7      547.05      525.93     12.39 o 
   3  -5   7      556.13      524.95     13.77 o 
   4  -5   7       79.67       79.22      3.18 o 
   5  -5   7       94.89      100.07      3.82 o 
   6  -5   7        5.23        7.30      1.27 o 
  -6  -4   7       51.86       53.14      3.22 o 
  -5  -4   7      163.43      180.89      9.49 o 
  -4  -4   7       30.38       31.59      2.19 o 
  -3  -4   7      138.50      139.93      4.40 o 
  -2  -4   7       32.68       31.54      1.38 o 
  -1  -4   7       70.03       70.23      2.08 o 
   0  -4   7      445.62      425.53     10.05 o 
   1  -4   7      673.06      595.41     13.57 o 
   2  -4   7        1.40        1.19      0.70 o 
   3  -4   7     2097.50     2063.42     43.64 o 
   4  -4   7       20.31       21.75      1.77 o 
   5  -4   7       27.77       30.33      2.14 o 
   6  -4   7       31.74       34.44      3.24 o 
  -6  -3   7        3.26        3.13      1.18 o 
  -5  -3   7       14.77       16.76      1.78 o 
  -4  -3   7       25.26       26.75      2.20 o 
  -3  -3   7      261.61      245.96      6.61 o 
  -2  -3   7       26.35       27.07      1.24 o 
  -1  -3   7      247.52      298.15      6.18 o 
   0  -3   7       47.39       38.50      1.78 o 
   1  -3   7      447.04      445.81     10.36 o 
   2  -3   7      274.76      243.99      6.31 o 
   3  -3   7      836.59      776.32     18.85 o 
   4  -3   7      731.43      673.43     19.03 o 
   5  -3   7        0.67        0.45      0.78 o 
   6  -3   7       65.66       71.87      5.00 o 
  -6  -2   7       68.08       74.56      3.42 o 
  -5  -2   7      291.76      267.40      7.53 o 
  -4  -2   7      594.49      559.15     13.32 o 
  -3  -2   7       46.92       48.31      2.21 o 
  -2  -2   7      251.57      244.26      6.77 o 
  -1  -2   7       12.85       16.25      0.92 o 
   0  -2   7        0.66        1.58      0.38 o 
   1  -2   7      170.96      177.02      4.74 o 
   2  -2   7      208.50      193.28      4.25 o 
   3  -2   7       22.48       28.77      1.95 o 
   4  -2   7      886.66      870.00     19.42 o 
   5  -2   7      147.47      136.29      5.64 o 
   6  -2   7       13.40       16.69      2.22 o 
  -6  -1   7        0.88        1.92      0.91 o 
  -5  -1   7      192.59      189.69      5.79 o 
  -4  -1   7      120.51      117.04      3.95 o 
  -3  -1   7       76.51       62.94      3.95 o 
  -2  -1   7       66.79       57.79      2.21 o 
  -1  -1   7      673.31      704.11     13.27 o 
   0  -1   7     1057.56     1230.04     22.47 o 
   1  -1   7      102.35       79.27      3.21 o 
   2  -1   7      495.37      473.97      9.28 o 
   3  -1   7       60.27       47.09      2.17 o 
   4  -1   7      798.81      771.48     17.30 o 
   5  -1   7      366.43      339.62      8.70 o 
   6  -1   7        2.89        2.94      2.82 o 
  -7   0   7      138.55      156.76      5.57 o 
  -6   0   7       27.56       27.05      2.25 o 
  -5   0   7       92.89       81.87      3.29 o 
  -4   0   7      470.71      426.30     10.43 o 
  -3   0   7      877.01      801.03     17.80 o 
  -2   0   7      125.33      125.77      3.07 o 
  -1   0   7      124.68       97.39      2.51 o 
   0   0   7       36.76       40.88      1.41 o 
   1   0   7      102.54      108.78      2.68 o 
   2   0   7        3.36        6.87      0.66 o 
   3   0   7      202.76      186.94      6.32 o 
   4   0   7       55.29       50.97      2.66 o 
   5   0   7      271.25      261.06      7.15 o 
   6   0   7      176.17      169.88      5.89 o 
  -7   1   7        8.12        9.10      1.96 o 
  -6   1   7       84.40       79.38      5.05 o 
  -5   1   7        1.83        1.94      0.81 o 
  -4   1   7      648.62      601.66     14.02 o 
  -3   1   7       34.15       39.87      1.58 o 
  -2   1   7      280.10      267.02      6.12 o 
  -1   1   7        5.14        4.19      0.81 o 
   0   1   7     1431.42     1495.74     38.53 o 
   1   1   7      712.09      778.34     14.57 o 
   2   1   7       52.26       48.43      1.60 o 
   3   1   7       27.27       24.95      1.68 o 
   4   1   7        0.27        1.45      0.59 o 
   5   1   7      338.56      329.68      8.74 o 
   6   1   7       84.93       96.56      3.89 o 
  -7   2   7        0.06       -0.46      0.92 o 
  -6   2   7      236.78      252.23      9.27 o 
  -5   2   7       48.80       38.32      3.04 o 
  -4   2   7       70.76       64.76      4.14 o 
  -3   2   7       61.75       55.95      1.88 o 
  -2   2   7      681.17      704.66     15.48 o 
  -1   2   7       27.91       26.84      1.33 o 
   0   2   7        3.83        1.15      0.41 o 
   1   2   7      115.70      107.44      2.78 o 
   2   2   7       33.37       31.85      1.77 o 
   3   2   7        1.43        2.03      0.66 o 
   4   2   7      155.12      145.64      4.68 o 
   5   2   7       18.71       14.97      2.69 o 
   6   2   7       90.47       90.94      8.09 o 
  -7   3   7       48.62       52.72      4.20 o 
  -6   3   7        4.96        6.23      1.45 o 
  -5   3   7      498.31      442.98     13.86 o 
  -4   3   7       11.65       12.43      1.32 o 
  -3   3   7      520.14      505.64     10.06 o 
  -2   3   7       33.20       31.68      2.50 o 
  -1   3   7      214.32      190.05      9.28 o 
   0   3   7        0.04        0.50      0.40 o 
   1   3   7      514.08      510.04      9.93 o 
   2   3   7      255.34      257.15      6.74 o 
   3   3   7        2.06        3.02      0.85 o 
   4   3   7       64.10       62.39      2.82 o 
   5   3   7        4.94        4.59      1.68 o 
   6   3   7       53.57       55.66      5.95 o 
  -6   4   7        3.82        1.99      1.14 o 
  -5   4   7      124.98      132.00      5.80 o 
  -4   4   7       70.89       72.12      2.76 o 
  -3   4   7       77.87       73.27      2.29 o 
  -2   4   7      133.19      122.66      3.70 o 
  -1   4   7      475.20      442.63      8.81 o 
   0   4   7       60.94       54.81      2.07 o 
   1   4   7        0.75        0.71      0.84 o 
   2   4   7      457.67      437.14      9.16 o 
   3   4   7       20.63       20.47      1.75 o 
   4   4   7        0.57        0.50      0.80 o 
   5   4   7       27.90       30.15      2.39 o 
  -6   5   7      108.41       95.49      5.11 o 
  -5   5   7        4.32        4.16      1.32 o 
  -4   5   7     1148.32     1043.91     23.14 o 
  -3   5   7       39.37       43.55      3.37 o 
  -2   5   7      147.32      131.82      4.08 o 
  -1   5   7       11.85       11.76      0.97 o 
   0   5   7       14.12       13.38      0.99 o 
   1   5   7        0.89       -0.30      0.60 o 
   2   5   7       32.88       32.14      2.06 o 
   3   5   7      213.77      201.50      6.02 o 
   4   5   7       14.20       14.86      1.68 o 
   5   5   7       72.95       70.13      3.35 o 
  -6   6   7       58.68       63.57      4.45 o 
  -5   6   7       11.97       11.78      3.74 o 
  -4   6   7        2.67        4.83      1.06 o 
  -3   6   7      103.47      106.71      3.75 o 
  -2   6   7      107.76       96.69      3.42 o 
  -1   6   7      166.85      157.49      5.42 o 
   0   6   7      379.94      360.74     12.05 o 
   1   6   7      134.96      121.55      5.12 o 
   2   6   7        2.09        3.68      0.92 o 
   3   6   7      209.26      205.26      6.22 o 
   4   6   7      129.85      115.25      4.36 o 
  -6   7   7        7.09        7.32      2.61 o 
  -5   7   7      120.60      120.71      8.64 o 
  -4   7   7        9.01        5.87      1.19 o 
  -3   7   7     1006.66      916.48     38.96 o 
  -2   7   7       46.83       43.10      3.11 o 
  -1   7   7       55.13       54.43      2.48 o 
   0   7   7       51.84       52.17      5.46 o 
   1   7   7        0.06        0.39      1.17 o 
   2   7   7        4.89        5.22      1.10 o 
   3   7   7        1.56        3.25      1.05 o 
   4   7   7      219.10      202.49      6.50 o 
  -5   8   7       20.82       20.04      2.65 o 
  -4   8   7       39.37       33.40      2.57 o 
  -3   8   7        5.52        5.46      1.13 o 
  -2   8   7       96.11       82.99      5.15 o 
  -1   8   7       77.17       69.38      3.89 o 
   0   8   7        7.24       10.25      1.84 o 
   1   8   7      144.37      134.44      6.83 o 
   2   8   7       47.38       42.56      4.58 o 
   3   8   7        0.06       -0.04      0.86 o 
  -5   9   7        0.07       -0.20      1.17 o 
  -4   9   7       36.26       36.45      4.56 o 
  -3   9   7        0.03        0.40      0.87 o 
  -2   9   7      347.38      351.79     14.84 o 
  -1   9   7        7.95        8.91      2.12 o 
   0   9   7       44.31       48.42      3.88 o 
   1   9   7      100.53      101.46      5.84 o 
   2   9   7        1.58        1.35      1.31 o 
  -3  10   7       42.92       46.02      4.43 o 
  -2  10   7        0.19        2.06      1.32 o 
  -1  10   7       20.95       30.50      5.68 o 
   0  10   7       30.73       30.38      3.34 o 
   1  10   7       10.24       10.76      2.31 o 
  -1 -10   8        1.52        3.20      1.30 o 
   0 -10   8       12.21       12.47      1.59 o 
   1 -10   8       28.48       23.86      2.75 o 
   2 -10   8       83.11       89.78      4.87 o 
   3 -10   8       45.41       49.01      4.96 o 
  -2  -9   8        0.73        5.62      2.99 o 
  -1  -9   8       14.00       17.73      2.80 o 
   0  -9   8        1.82        2.59      1.00 o 
   1  -9   8      139.93      141.82      7.34 o 
   2  -9   8      187.63      187.54      7.52 o 
   3  -9   8        0.99        0.61      1.22 o 
   4  -9   8       54.95       51.03      6.23 o 
  -3  -8   8      101.78       94.93      4.88 o 
  -2  -8   8       24.58       29.20      2.78 o 
  -1  -8   8       30.27       35.21      2.99 o 
   0  -8   8       26.45       24.63      2.04 o 
   1  -8   8        2.67        2.74      0.97 o 
   2  -8   8      175.91      158.79      5.23 o 
   3  -8   8      105.11       98.66      7.23 o 
   4  -8   8       84.04       78.32      4.47 o 
   5  -8   8      163.30      179.56      7.54 o 
  -4  -7   8       40.10       38.70      3.45 o 
  -3  -7   8      106.31      114.17      6.09 o 
  -2  -7   8        0.12        0.31      0.84 o 
  -1  -7   8        5.04        6.09      1.12 o 
   0  -7   8       53.12       53.01      2.98 o 
   1  -7   8        0.03       -0.13      0.71 o 
   2  -7   8       34.19       35.82      2.33 o 
   3  -7   8       47.64       48.18      3.37 o 
   4  -7   8        3.02        6.44      1.21 o 
   5  -7   8      118.58      116.87     11.55 o 
  -4  -6   8      182.71      179.58      6.92 o 
  -3  -6   8        0.03       -0.53      1.07 o 
  -2  -6   8      491.79      438.42     13.66 o 
  -1  -6   8       59.13       56.43      2.52 o 
   0  -6   8      411.06      397.51      9.87 o 
   1  -6   8      211.46      192.56      5.67 o 
   2  -6   8       80.80       71.19      3.01 o 
   3  -6   8      365.97      336.01      8.85 o 
   4  -6   8       58.87       54.34      2.85 o 
   5  -6   8        8.53       13.41      1.68 o 
   6  -6   8       48.33       57.51      4.88 o 
  -5  -5   8       56.56       65.83      3.29 o 
  -4  -5   8       95.24       97.55      6.07 o 
  -3  -5   8       51.94       51.08      2.57 o 
  -2  -5   8       54.14       43.41      5.30 o 
  -1  -5   8       85.69       80.57      3.00 o 
   0  -5   8       79.54       76.54      2.96 o 
   1  -5   8       60.29       52.41      2.44 o 
   2  -5   8        3.53        3.75      0.96 o 
   3  -5   8       12.05       11.57      1.41 o 
   4  -5   8        3.22        5.58      1.14 o 
   5  -5   8        0.37        0.63      0.90 o 
   6  -5   8       99.31      111.79      5.36 o 
  -5  -4   8       37.67       38.68      3.03 o 
  -4  -4   8        1.95        3.00      0.95 o 
  -3  -4   8      673.04      611.81     17.91 o 
  -2  -4   8        5.58        7.56      1.03 o 
  -1  -4   8      711.47      672.81     15.22 o 
   0  -4   8       84.07       80.49      2.95 o 
   1  -4   8     1011.98      962.42     21.17 o 
   2  -4   8      315.92      293.89      7.64 o 
   3  -4   8      223.84      217.92      6.15 o 
   4  -4   8      222.51      219.38      6.33 o 
   5  -4   8       35.38       36.02      2.43 o 
   6  -4   8       18.29       21.61      2.58 o 
  -6  -3   8        2.28        2.27      1.06 o 
  -5  -3   8       29.52       30.75      2.35 o 
  -4  -3   8      191.36      177.26      6.04 o 
  -3  -3   8      265.91      257.52      6.93 o 
  -2  -3   8       10.80       12.52      1.01 o 
  -1  -3   8       38.13       35.51      1.45 o 
   0  -3   8      756.57      739.07     16.45 o 
   1  -3   8       31.92       28.14      1.71 o 
   2  -3   8        1.86        1.68      0.69 o 
   3  -3   8        4.82        5.60      1.00 o 
   4  -3   8      105.27       94.11      3.46 o 
   5  -3   8        0.18        0.65      1.08 o 
   6  -3   8       15.89       19.06      2.41 o 
  -6  -2   8       57.40       61.13      3.15 o 
  -5  -2   8       31.72       32.68      2.36 o 
  -4  -2   8      146.37      139.16      4.56 o 
  -3  -2   8        2.10        2.84      0.88 o 
  -2  -2   8     1143.45     1095.96     20.39 o 
  -1  -2   8       14.40       18.93      1.04 o 
   0  -2   8      379.54      343.42      6.95 o 
   1  -2   8        4.69        6.08      1.19 o 
   2  -2   8      804.40      771.71     17.15 o 
   3  -2   8      212.05      205.42      9.43 o 
   4  -2   8      232.36      234.18      6.46 o 
   5  -2   8       16.17       19.52      2.37 o 
   6  -2   8       30.26       36.64      3.52 o 
  -6  -1   8        3.21        1.81      0.97 o 
  -5  -1   8       21.51       20.39      1.89 o 
  -4  -1   8       13.74       15.28      1.53 o 
  -3  -1   8      257.03      238.70      6.43 o 
  -2  -1   8      420.87      385.92      7.83 o 
  -1  -1   8      430.79      383.70      7.73 o 
   0  -1   8       57.93       49.63      2.06 o 
   1  -1   8     1064.27     1048.14     32.24 o 
   2  -1   8       32.71       35.40      1.42 o 
   3  -1   8       83.98       80.89      2.42 o 
   4  -1   8        6.42        5.94      1.65 o 
   5  -1   8      101.67      100.02      4.77 o 
   6  -1   8        3.34        6.38      2.69 o 
  -6   0   8       10.63       14.12      1.72 o 
  -5   0   8      102.71       98.35      3.76 o 
  -4   0   8      140.10      127.18      4.22 o 
  -3   0   8      506.55      513.98     12.10 o 
  -2   0   8        4.25        7.35      0.76 o 
  -1   0   8      908.62      907.59     16.99 o 
   0   0   8        0.01        0.41      0.43 o 
   1   0   8      157.41      145.12      3.45 o 
   2   0   8      270.09      274.16      5.86 o 
   3   0   8      324.67      306.03      7.74 o 
   4   0   8      123.07      124.61      4.12 o 
   5   0   8      130.55      117.75      5.36 o 
   6   0   8        9.80       11.93      2.12 o 
  -6   1   8        0.13        0.88      0.82 o 
  -5   1   8       80.86       67.80      2.97 o 
  -4   1   8      202.19      183.86      8.20 o 
  -3   1   8       32.96       36.14      2.91 o 
  -2   1   8      203.66      202.58      4.60 o 
  -1   1   8      380.67      372.15      7.57 o 
   0   1   8     1039.10     1049.99     22.48 o 
   1   1   8        1.17        0.39      0.42 o 
   2   1   8      344.06      334.27      6.95 o 
   3   1   8       53.19       52.97      2.38 o 
   4   1   8       83.73       82.13      3.20 o 
   5   1   8       48.87       47.05      2.68 o 
   6   1   8       38.23       44.84      5.22 o 
  -6   2   8       73.44       79.40      4.40 o 
  -5   2   8        3.50        3.08      1.20 o 
  -4   2   8        5.78        4.73      1.52 o 
  -3   2   8      222.24      204.42      6.82 o 
  -2   2   8      713.41      668.99     19.40 o 
  -1   2   8       41.90       49.31      1.83 o 
   0   2   8      392.10      370.08     11.66 o 
   1   2   8       34.86       33.31      1.60 o 
   2   2   8      186.84      171.25      4.93 o 
   3   2   8      247.59      244.18      6.69 o 
   4   2   8      125.43      119.96      4.16 o 
   5   2   8       76.41       69.05      3.12 o 
  -6   3   8       17.79       19.24      2.52 o 
  -5   3   8       64.31       60.76      3.67 o 
  -4   3   8       47.58       42.36      2.25 o 
  -3   3   8      360.49      345.37      7.33 o 
  -2   3   8      125.77      136.21      3.48 o 
  -1   3   8      149.03      133.01      7.32 o 
   0   3   8      191.77      183.92      4.22 o 
   1   3   8      877.79      869.08     20.92 o 
   2   3   8      111.36      118.06      3.88 o 
   3   3   8       97.39       83.69      3.24 o 
   4   3   8        0.00        0.69      0.69 o 
   5   3   8       27.87       31.87      3.00 o 
  -6   4   8        0.41        2.38      1.28 o 
  -5   4   8       34.01       40.58      3.30 o 
  -4   4   8      103.61       84.37      4.22 o 
  -3   4   8       16.58       16.20      1.43 o 
  -2   4   8       24.85       24.38      1.38 o 
  -1   4   8      375.46      363.53     10.35 o 
   0   4   8       29.24       31.87      3.70 o 
   1   4   8      145.29      129.17      4.07 o 
   2   4   8       89.08       90.67      3.39 o 
   3   4   8      141.12      130.15      4.40 o 
   4   4   8       31.83       34.73      2.45 o 
   5   4   8       39.95       43.93      3.70 o 
  -6   5   8       67.54       61.77      4.38 o 
  -5   5   8       13.56       14.35      2.18 o 
  -4   5   8      202.02      191.36      7.34 o 
  -3   5   8       11.54       12.04      1.61 o 
  -2   5   8       76.82       74.18      2.85 o 
  -1   5   8       85.65       88.25      3.18 o 
   0   5   8       94.79      102.27      5.07 o 
   1   5   8       49.95       48.59      2.34 o 
   2   5   8      321.55      322.88      8.48 o 
   3   5   8      234.08      213.06      5.50 o 
   4   5   8       95.69       88.15      3.69 o 
  -6   6   8       97.81      102.59      6.07 o 
  -5   6   8        5.90        6.79      1.72 o 
  -4   6   8        1.56        1.81      1.10 o 
  -3   6   8      473.88      437.32     10.85 o 
  -2   6   8        0.07        0.78      0.72 o 
  -1   6   8       35.37       42.19      2.10 o 
   0   6   8       66.05       70.14      2.84 o 
   1   6   8        1.47        1.45      0.76 o 
   2   6   8       56.44       53.12      2.86 o 
   3   6   8       89.02       91.82      3.78 o 
   4   6   8       28.31       28.99      2.44 o 
  -5   7   8      107.76       91.05      4.97 o 
  -4   7   8        2.06        2.49      0.87 o 
  -3   7   8      252.85      233.12      6.73 o 
  -2   7   8       50.78       51.41      2.55 o 
  -1   7   8        4.77        3.16      1.18 o 
   0   7   8       52.53       61.14      3.85 o 
   1   7   8       19.41       22.52      2.28 o 
   2   7   8       10.61        9.84      1.41 o 
   3   7   8       53.94       57.58      3.14 o 
  -5   8   8       78.50       92.03      6.98 o 
  -4   8   8       14.05       15.65      1.77 o 
  -3   8   8        3.15        3.60      1.08 o 
  -2   8   8      421.12      392.86     15.32 o 
  -1   8   8       20.89       22.24      2.59 o 
   0   8   8       36.70       40.76      3.42 o 
   1   8   8        0.91        2.09      1.46 o 
   2   8   8        2.76        2.22      1.81 o 
  -4   9   8      125.35      124.02      9.81 o 
  -3   9   8        0.12        1.44      0.93 o 
  -2   9   8      242.27      219.33     12.02 o 
  -1   9   8      107.02       96.59     11.89 o 
   0   9   8        3.30        4.46      1.50 o 
   1   9   8       39.19       42.27      3.82 o 
  -3  10   8       11.12       11.34      2.22 o 
  -2  10   8        5.80        6.88      1.80 o 
  -1  10   8      152.01      161.64     17.16 o 
   0  10   8        3.75        5.89      1.85 o 
   0 -10   9        2.79        6.88      1.53 o 
   1 -10   9        0.13        1.26      1.28 o 
   2 -10   9      131.81      129.36     10.52 o 
  -2  -9   9       16.96       19.27      2.51 o 
  -1  -9   9        1.92        3.61      2.78 o 
   0  -9   9        4.18        6.38      1.27 o 
   1  -9   9        5.82       10.69      1.51 o 
   2  -9   9      104.79      108.98      5.37 o 
   3  -9   9       28.29       29.76      4.52 o 
  -3  -8   9       19.70       22.45      2.66 o 
  -2  -8   9       82.88       79.86      4.38 o 
  -1  -8   9        0.05       -0.45      0.90 o 
   0  -8   9       23.76       28.82      2.65 o 
   1  -8   9        9.96        8.73      1.43 o 
   2  -8   9       20.53       18.08      1.89 o 
   3  -8   9      125.31      130.71     10.68 o 
   4  -8   9        8.98        6.44      1.75 o 
  -4  -7   9       26.83       26.40      4.22 o 
  -3  -7   9       39.47       44.75      3.62 o 
  -2  -7   9        4.45        1.65      3.24 o 
  -1  -7   9      109.26       94.86      5.03 o 
   0  -7   9       79.48       74.48      4.87 o 
   1  -7   9       12.45       16.11      1.68 o 
   2  -7   9       18.94       16.79      1.77 o 
   3  -7   9      225.40      217.23      6.56 o 
   4  -7   9      152.98      144.40      5.52 o 
   5  -7   9      113.96      124.47      5.90 o 
  -4  -6   9       13.50       16.24      2.33 o 
  -3  -6   9      266.85      258.76      9.42 o 
  -2  -6   9      115.73      110.67      5.16 o 
  -1  -6   9      118.96      118.94      5.25 o 
   0  -6   9        8.25        9.85      1.68 o 
   1  -6   9       15.43       17.80      1.76 o 
   2  -6   9        9.06        8.37      1.31 o 
   3  -6   9       58.87       55.21      2.83 o 
   4  -6   9       39.20       47.69      2.82 o 
   5  -6   9        0.29        1.12      1.00 o 
  -5  -5   9        8.17       14.21      1.82 o 
  -4  -5   9        5.17        5.81      2.45 o 
  -3  -5   9      100.21      104.55      7.74 o 
  -2  -5   9       54.36       51.43      3.32 o 
  -1  -5   9       22.50       16.15      1.53 o 
   0  -5   9      333.66      309.06     10.15 o 
   1  -5   9      216.87      209.23      6.00 o 
   2  -5   9       37.85       35.90      2.27 o 
   3  -5   9      172.76      160.59      5.12 o 
   4  -5   9      337.09      326.61      8.84 o 
   5  -5   9      132.72      131.06      7.16 o 
  -5  -4   9        2.28        3.69      1.22 o 
  -4  -4   9       81.50       82.17      3.41 o 
  -3  -4   9       10.65       10.78      1.34 o 
  -2  -4   9      513.33      478.44     14.63 o 
  -1  -4   9      189.85      174.53      5.08 o 
   0  -4   9       32.55       35.39      2.08 o 
   1  -4   9        3.86        4.36      0.97 o 
   2  -4   9       39.40       38.54      2.23 o 
   3  -4   9        0.03       -0.02      0.97 o 
   4  -4   9       23.16       21.46      1.91 o 
   5  -4   9       23.02       28.51      2.90 o 
   6  -4   9        8.99        8.80      1.99 o 
  -5  -3   9        4.95        4.92      1.66 o 
  -4  -3   9       23.96       25.27      2.05 o 
  -3  -3   9        1.18        2.64      0.94 o 
  -2  -3   9       95.56       95.04      3.30 o 
  -1  -3   9      134.74      131.42      4.09 o 
   0  -3   9       40.58       30.40      2.36 o 
   1  -3   9      325.46      302.40      7.71 o 
   2  -3   9      105.59       88.05      3.21 o 
   3  -3   9       55.54       51.72      3.89 o 
   4  -3   9      182.63      173.09      5.35 o 
   5  -3   9      203.10      195.16      7.59 o 
   6  -3   9       19.95       21.37      3.00 o 
  -6  -2   9      131.75      127.19      5.69 o 
  -5  -2   9        1.78        1.33      0.89 o 
  -4  -2   9        0.41        0.72      1.25 o 
  -3  -2   9      151.43      133.42      5.43 o 
  -2  -2   9       55.75       50.26      1.80 o 
  -1  -2   9      502.16      518.19     10.24 o 
   0  -2   9       82.96       68.08      2.58 o 
   1  -2   9        7.27        6.72      0.99 o 
   2  -2   9      211.53      184.63     11.50 o 
   3  -2   9      238.17      215.48      7.61 o 
   4  -2   9        1.84        1.25      1.07 o 
   5  -2   9        0.02        1.10      1.25 o 
   6  -2   9       55.54       59.53      4.24 o 
  -6  -1   9       92.11      100.45      4.14 o 
  -5  -1   9      233.49      213.79      6.46 o 
  -4  -1   9      192.54      176.48      5.89 o 
  -3  -1   9      444.84      417.80     10.91 o 
  -2  -1   9        4.90        6.11      0.76 o 
  -1  -1   9        5.16        8.07      0.91 o 
   0  -1   9      487.69      500.17      9.87 o 
   1  -1   9       51.55       50.60      1.72 o 
   2  -1   9       76.90       79.81      2.91 o 
   3  -1   9       58.72       53.82      5.81 o 
   4  -1   9      117.66      117.82      5.28 o 
   5  -1   9       61.08       64.83      4.00 o 
   6  -1   9       16.63       20.83      2.66 o 
  -6   0   9       75.27       75.60      3.47 o 
  -5   0   9      229.43      202.14      6.74 o 
  -4   0   9      154.22      135.25      4.56 o 
  -3   0   9        0.22        0.29      0.64 o 
  -2   0   9      318.86      299.06      6.42 o 
  -1   0   9       26.83       18.40      1.16 o 
   0   0   9       48.64       57.65      3.32 o 
   1   0   9       13.07        7.22      0.78 o 
   2   0   9      100.07       98.95      2.76 o 
   3   0   9      361.55      344.61      8.67 o 
   4   0   9      218.41      214.02      9.16 o 
   5   0   9       22.05       23.08      2.69 o 
   6   0   9        2.36        3.08      1.49 o 
  -6   1   9       13.24       18.48      1.99 o 
  -5   1   9      121.26      117.02      4.22 o 
  -4   1   9      326.49      280.97      7.60 o 
  -3   1   9      572.27      546.95     12.89 o 
  -2   1   9     1101.94     1025.26     19.89 o 
  -1   1   9        6.89        8.83      0.89 o 
   0   1   9        0.68        0.26      0.43 o 
   1   1   9      641.87      651.69     12.61 o 
   2   1   9       41.24       42.46      2.18 o 
   3   1   9        1.03        1.24      0.73 o 
   4   1   9      128.51      118.59      4.16 o 
   5   1   9      152.40      144.79      6.30 o 
  -6   2   9       18.73       19.16      2.91 o 
  -5   2   9       92.64       90.42      5.33 o 
  -4   2   9      378.96      363.52     11.60 o 
  -3   2   9      511.68      461.58     14.02 o 
  -2   2   9       60.85       57.68      2.11 o 
  -1   2   9      529.59      477.96     18.15 o 
   0   2   9       21.11       16.57      1.12 o 
   1   2   9       43.22       44.17      2.86 o 
   2   2   9       23.79       20.92      1.66 o 
   3   2   9      109.93      109.85      3.88 o 
   4   2   9      118.25      117.28      4.24 o 
   5   2   9       87.85       88.82      3.75 o 
  -6   3   9       17.74       20.01      2.59 o 
  -5   3   9       32.41       38.85      3.27 o 
  -4   3   9      105.45      107.93      4.97 o 
  -3   3   9      223.94      213.39      5.03 o 
  -2   3   9      275.72      252.22      5.74 o 
  -1   3   9      948.18      928.05     20.34 o 
   0   3   9       16.95       19.60      1.21 o 
   1   3   9        0.26        0.51      0.71 o 
   2   3   9      164.48      156.21      4.80 o 
   3   3   9       36.14       36.75      2.36 o 
   4   3   9        1.02        1.20      0.83 o 
   5   3   9      172.82      164.45      5.58 o 
  -6   4   9        3.71        5.93      3.96 o 
  -5   4   9        7.81       10.65      1.92 o 
  -4   4   9        5.13        6.40      1.48 o 
  -3   4   9      425.42      407.73     10.06 o 
  -2   4   9      345.16      320.11      6.96 o 
  -1   4   9      320.97      311.21      6.74 o 
   0   4   9      330.42      314.56      6.74 o 
   1   4   9       42.22       41.75      2.23 o 
   2   4   9       32.02       35.01      2.26 o 
   3   4   9       33.32       33.73      2.35 o 
   4   4   9       44.00       43.46      3.06 o 
  -6   5   9       47.20       54.89      4.30 o 
  -5   5   9        0.77        1.63      1.20 o 
  -4   5   9        6.76       10.81      1.82 o 
  -3   5   9       47.52       47.35      2.38 o 
  -2   5   9      170.03      161.67      7.21 o 
  -1   5   9        0.42        0.57      0.53 o 
   0   5   9      576.94      549.90     12.94 o 
   1   5   9        0.02        0.98      0.76 o 
   2   5   9        2.10        2.19      1.58 o 
   3   5   9        1.14        1.25      0.86 o 
   4   5   9       57.71       62.56      3.26 o 
  -5   6   9       31.38       34.39      3.32 o 
  -4   6   9        0.75        2.72      1.13 o 
  -3   6   9      117.60      111.76      4.02 o 
  -2   6   9      287.49      274.43      7.40 o 
  -1   6   9       79.78       71.71      3.79 o 
   0   6   9      230.05      226.09     14.36 o 
   1   6   9       76.39       77.55      3.18 o 
   2   6   9       36.20       41.37      2.60 o 
   3   6   9        0.01        1.15      0.91 o 
  -5   7   9       55.09       62.69      4.21 o 
  -4   7   9        3.94        3.35      1.02 o 
  -3   7   9       12.18        6.80      1.65 o 
  -2   7   9        0.00        1.11      0.89 o 
  -1   7   9      128.35      114.61      5.25 o 
   0   7   9       24.74       21.21      2.46 o 
   1   7   9      372.67      361.83     12.01 o 
   2   7   9       10.65        9.02      1.48 o 
   3   7   9       14.81       18.05      1.98 o 
  -4   8   9       79.77       82.93      3.70 o 
  -3   8   9        1.68        1.63      0.91 o 
  -2   8   9      314.42      324.01     11.09 o 
  -1   8   9      111.85      112.23      5.81 o 
   0   8   9       21.90       21.51      2.64 o 
   1   8   9       16.98       20.28      4.39 o 
   2   8   9        9.29        7.98      2.04 o 
  -3   9   9       28.73       26.85      4.14 o 
  -2   9   9       21.49       18.52      2.65 o 
  -1   9   9       39.55       48.20      4.59 o 
   0   9   9       52.79       52.48      4.25 o 
   1   9   9        0.52        1.89      1.50 o 
  -1  -9  10       50.44       50.12      3.92 o 
   0  -9  10      116.12      124.19      5.86 o 
   1  -9  10        0.29        0.69      0.96 o 
   2  -9  10       38.74       50.96      3.16 o 
   3  -9  10        2.16        3.95      1.55 o 
  -2  -8  10        2.35        2.68      1.26 o 
  -1  -8  10        0.04        1.75      1.05 o 
   0  -8  10      141.17      149.52      7.05 o 
   1  -8  10        0.99        1.90      0.97 o 
   2  -8  10       76.11       72.65      3.57 o 
   3  -8  10       11.53       14.54      2.43 o 
   4  -8  10       23.76       24.81      2.93 o 
  -3  -7  10        0.02        3.74      1.62 o 
  -2  -7  10        0.35        1.74      1.04 o 
  -1  -7  10      110.06       95.09      4.79 o 
   0  -7  10       10.24       11.97      1.54 o 
   1  -7  10      108.20      113.61      8.12 o 
   2  -7  10       35.41       39.13      2.61 o 
   3  -7  10        7.79        7.26      2.19 o 
   4  -7  10       11.47       14.19      2.02 o 
  -4  -6  10       10.47       12.87      2.08 o 
  -3  -6  10       51.59       56.15      4.08 o 
  -2  -6  10       42.78       44.62      3.48 o 
  -1  -6  10       71.96       74.06      4.07 o 
   0  -6  10        0.22        1.33      1.01 o 
   1  -6  10      309.27      292.20      8.82 o 
   2  -6  10       21.64       21.09      1.97 o 
   3  -6  10       20.26       24.58      2.11 o 
   4  -6  10        3.06        5.32      1.31 o 
   5  -6  10        0.58        3.28      1.21 o 
  -4  -5  10       28.88       29.76      3.22 o 
  -3  -5  10       92.42       82.19      5.49 o 
  -2  -5  10        0.03        1.80      1.15 o 
  -1  -5  10      129.01      117.87      4.07 o 
   0  -5  10      364.34      326.71      8.54 o 
   1  -5  10      109.76      109.31      3.95 o 
   2  -5  10       33.66       36.02      2.39 o 
   3  -5  10      157.79      144.41      4.87 o 
   4  -5  10      172.36      162.23      5.40 o 
   5  -5  10       30.34       34.46      3.36 o 
  -5  -4  10       25.34       25.70      2.96 o 
  -4  -4  10       17.38       16.45      2.32 o 
  -3  -4  10       31.50       41.52      3.35 o 
  -2  -4  10      259.13      224.56      8.89 o 
  -1  -4  10       23.26       21.90      1.73 o 
   0  -4  10       43.70       42.81      2.27 o 
   1  -4  10       27.63       30.01      2.04 o 
   2  -4  10      424.50      392.73      9.92 o 
   3  -4  10       27.46       24.94      2.01 o 
   4  -4  10        7.22        7.30      1.28 o 
   5  -4  10        4.92        5.10      1.67 o 
  -5  -3  10       30.78       38.69      2.72 o 
  -4  -3  10       60.17       62.60      2.93 o 
  -3  -3  10       22.09       20.44      2.65 o 
  -2  -3  10      290.49      260.51      9.05 o 
  -1  -3  10       52.74       65.71      2.68 o 
   0  -3  10      203.10      171.51      5.07 o 
   1  -3  10      763.25      690.12     15.81 o 
   2  -3  10      453.75      416.17     10.30 o 
   3  -3  10        9.38        8.35      1.24 o 
   4  -3  10      221.47      210.08      7.93 o 
   5  -3  10      248.56      239.06      8.95 o 
  -5  -2  10        7.78        6.69      1.38 o 
  -4  -2  10        6.83        5.39      1.15 o 
  -3  -2  10        6.41        5.63      1.04 o 
  -2  -2  10       31.39       39.34      2.08 o 
  -1  -2  10      208.40      197.10      5.56 o 
   0  -2  10       13.09       11.75      1.89 o 
   1  -2  10       30.23       32.58      1.93 o 
   2  -2  10       16.42       12.61      3.03 o 
   3  -2  10      188.80      185.25      7.44 o 
   4  -2  10       18.36       17.49      2.30 o 
   5  -2  10       44.89       47.76      3.83 o 
  -6  -1  10        0.28        2.86      1.17 o 
  -5  -1  10        1.62        1.27      0.86 o 
  -4  -1  10       55.85       43.32      2.54 o 
  -3  -1  10       15.33       13.51      1.50 o 
  -2  -1  10        1.51        1.15      0.77 o 
  -1  -1  10      285.68      254.41      5.66 o 
   0  -1  10      219.00      210.90      5.78 o 
   1  -1  10       21.94       17.52      1.48 o 
   2  -1  10      517.53      489.92     20.12 o 
   3  -1  10      357.99      346.40     11.86 o 
   4  -1  10        2.33        3.40      2.91 o 
   5  -1  10      140.12      139.53      6.25 o 
  -6   0  10       59.26       51.91      3.14 o 
  -5   0  10        8.16       10.70      1.46 o 
  -4   0  10        3.07        2.86      0.92 o 
  -3   0  10        7.64        7.76      1.41 o 
  -2   0  10       85.47       77.48      2.44 o 
  -1   0  10       13.52       14.08      1.42 o 
   0   0  10        6.42        7.48      0.89 o 
   1   0  10       40.51       34.09      1.54 o 
   2   0  10      125.06      134.50      5.48 o 
   3   0  10       19.21       17.88      2.22 o 
   4   0  10       13.72       11.74      1.97 o 
   5   0  10       22.42       21.98      2.73 o 
  -6   1  10       39.69       42.60      3.98 o 
  -5   1  10       84.50       82.05      3.47 o 
  -4   1  10       99.54       95.26      3.63 o 
  -3   1  10      185.56      165.17      5.05 o 
  -2   1  10       95.63       99.83      2.89 o 
  -1   1  10        3.94        4.83      0.80 o 
   0   1  10       92.88       85.86      3.04 o 
   1   1  10      182.73      177.58      4.27 o 
   2   1  10        1.31        1.93      0.83 o 
   3   1  10       55.29       59.76      3.58 o 
   4   1  10      152.04      152.27      6.43 o 
   5   1  10        4.74        8.54      2.12 o 
  -6   2  10        8.86        4.30      2.55 o 
  -5   2  10       57.47       60.66      4.02 o 
  -4   2  10        0.89        2.40      0.90 o 
  -3   2  10      242.38      226.32      6.36 o 
  -2   2  10       44.65       43.70      2.94 o 
  -1   2  10      265.29      259.82      5.86 o 
   0   2  10        2.57        2.43      0.91 o 
   1   2  10       93.60       89.53      3.25 o 
   2   2  10       25.17       24.00      1.85 o 
   3   2  10       48.74       46.64      2.57 o 
   4   2  10       51.18       55.95      3.96 o 
   5   2  10        2.58        3.92      2.16 o 
  -6   3  10      106.76      105.82      5.49 o 
  -5   3  10      101.67      103.50      7.08 o 
  -4   3  10      285.40      264.57      9.23 o 
  -3   3  10       88.88       88.40      3.33 o 
  -2   3  10      359.94      360.68      8.98 o 
  -1   3  10      516.65      516.18     12.14 o 
   0   3  10       21.07       23.94      1.40 o 
   1   3  10        6.02        4.69      0.95 o 
   2   3  10       51.78       55.15      2.68 o 
   3   3  10        8.27        9.37      1.40 o 
   4   3  10        3.84        5.04      1.28 o 
  -6   4  10       20.74       35.82      3.63 o 
  -5   4  10        1.78        2.06      1.79 o 
  -4   4  10        4.66        3.07      1.24 o 
  -3   4  10       88.55       90.54      3.39 o 
  -2   4  10      639.98      609.08     12.22 o 
  -1   4  10       30.49       37.65      1.78 o 
   0   4  10      442.48      441.70     10.75 o 
   1   4  10        0.77        1.53      0.87 o 
   2   4  10      163.74      159.13      5.14 o 
   3   4  10        2.55        2.50      1.02 o 
   4   4  10       12.54       14.49      1.90 o 
  -5   5  10       97.33      109.27      5.55 o 
  -4   5  10       33.34       44.98      4.97 o 
  -3   5  10      160.79      155.75      8.00 o 
  -2   5  10       27.76       25.94      1.92 o 
  -1   5  10      203.45      206.20      7.90 o 
   0   5  10      604.40      569.10     16.63 o 
   1   5  10       43.61       49.12      2.63 o 
   2   5  10        0.36        1.12      2.07 o 
   3   5  10        6.23        6.83      1.29 o 
   4   5  10       38.31       39.34      2.83 o 
  -5   6  10       46.83       61.28      4.40 o 
  -4   6  10        4.63        3.51      1.43 o 
  -3   6  10        0.61        2.04      1.01 o 
  -2   6  10      314.83      265.23     28.06 o 
  -1   6  10      345.77      328.36     10.74 o 
   0   6  10        0.10       -0.34      1.53 o 
   1   6  10      377.99      380.09     18.51 o 
   2   6  10        0.47        0.26      1.04 o 
   3   6  10       70.49       74.06      3.47 o 
  -4   7  10       29.38       34.95      4.33 o 
  -3   7  10        2.87        2.04      1.24 o 
  -2   7  10        8.59       12.28      2.00 o 
  -1   7  10       55.26       57.05      3.86 o 
   0   7  10       25.23       25.02      2.73 o 
   1   7  10      371.20      360.66     13.67 o 
   2   7  10       58.27       60.29      4.35 o 
  -4   8  10       83.59       94.45      5.05 o 
  -3   8  10        8.77        9.73      1.45 o 
  -2   8  10        1.09        1.02      1.20 o 
  -1   8  10      204.09      199.84      7.92 o 
   0   8  10       46.86       46.81      3.80 o 
   1   8  10        9.60       14.98      3.48 o 
  -2   9  10       44.13       43.47      3.86 o 
  -1   9  10        1.85        3.71      1.49 o 
   1  -9  11       85.48       90.42      6.18 o 
  -1  -8  11       39.06       46.48      3.83 o 
   0  -8  11      187.26      189.58     12.48 o 
   1  -8  11        0.01        0.16      0.96 o 
   2  -8  11      123.49      126.52      4.78 o 
   3  -8  11        0.36        2.11      1.24 o 
  -2  -7  11       44.02       52.56      4.04 o 
  -1  -7  11       39.07       44.59      5.22 o 
   0  -7  11       58.40       58.63      4.25 o 
   1  -7  11       48.23       55.52      3.10 o 
   2  -7  11       18.75       24.35      2.62 o 
   3  -7  11        4.86        8.18      1.50 o 
   4  -7  11        0.91        3.39      1.50 o 
  -3  -6  11        0.16        1.62      1.21 o 
  -2  -6  11        0.78        0.43      1.16 o 
  -1  -6  11        0.14        1.30      1.16 o 
   0  -6  11       15.35       22.01      2.48 o 
   1  -6  11      110.28      103.51      3.77 o 
   2  -6  11       11.95       14.09      1.68 o 
   3  -6  11       35.77       41.43      3.39 o 
   4  -6  11        0.08        1.42      1.09 o 
  -4  -5  11       86.50       95.71      5.25 o 
  -3  -5  11        5.43        6.63      1.73 o 
  -2  -5  11       31.22       28.85      2.97 o 
  -1  -5  11        1.78        1.50      1.01 o 
   0  -5  11       81.15       81.54      3.33 o 
   1  -5  11      123.45      111.83      4.10 o 
   2  -5  11      109.82      104.71      4.00 o 
   3  -5  11        0.66        0.56      0.88 o 
   4  -5  11        0.75        0.67      0.89 o 
  -4  -4  11      247.50      253.24      9.60 o 
  -3  -4  11      160.11      151.94      6.63 o 
  -2  -4  11       17.61       17.34      2.39 o 
  -1  -4  11        1.67        2.45      1.34 o 
   0  -4  11        5.69        4.20      1.06 o 
   1  -4  11       10.75       11.20      1.39 o 
   2  -4  11       52.83       50.81      2.70 o 
   3  -4  11       13.07       13.12      1.60 o 
   4  -4  11       17.01       15.82      3.95 o 
   5  -4  11       12.35       13.69      2.41 o 
  -5  -3  11       98.67       97.61      5.19 o 
  -4  -3  11       42.06       50.43      6.28 o 
  -3  -3  11      100.75      100.61      5.04 o 
  -2  -3  11      224.58      217.88     10.27 o 
  -1  -3  11      167.36      168.60      5.12 o 
   0  -3  11       95.09       84.11      3.24 o 
   1  -3  11       53.86       63.75      2.75 o 
   2  -3  11       36.82       30.08      2.10 o 
   3  -3  11       46.56       48.09      3.56 o 
   4  -3  11        0.01        0.48      1.22 o 
   5  -3  11        0.37        2.01      1.62 o 
  -5  -2  11       37.68       36.81      2.68 o 
  -4  -2  11        0.85        0.20      0.81 o 
  -3  -2  11      440.32      438.06     20.01 o 
  -2  -2  11      284.82      275.37      9.49 o 
  -1  -2  11       15.40       17.81      1.62 o 
   0  -2  11       44.84       40.38      2.28 o 
   1  -2  11       12.12        8.55      2.08 o 
   2  -2  11       38.96       42.08      3.26 o 
   3  -2  11       72.22       65.54      5.19 o 
   4  -2  11        0.76        3.58      1.53 o 
   5  -2  11       87.27       90.99      5.02 o 
  -5  -1  11       11.99       13.88      1.63 o 
  -4  -1  11      159.57      156.72      5.20 o 
  -3  -1  11      106.99      104.16      3.82 o 
  -2  -1  11      216.77      212.27      6.67 o 
  -1  -1  11      596.97      547.26     12.88 o 
   0  -1  11      336.92      342.49      8.67 o 
   1  -1  11      138.84      118.62      4.66 o 
   2  -1  11       17.00       20.45      1.71 o 
   3  -1  11       29.67       35.64      3.16 o 
   4  -1  11        0.35        0.52      1.40 o 
   5  -1  11        3.74        3.68      1.51 o 
  -5   0  11        0.02       -0.39      0.78 o 
  -4   0  11        0.54        2.05      1.03 o 
  -3   0  11       18.39       20.60      1.96 o 
  -2   0  11      240.91      249.04      6.85 o 
  -1   0  11      328.69      332.40      7.20 o 
   0   0  11        3.86        2.83      0.81 o 
   1   0  11      260.03      240.65      6.52 o 
   2   0  11       19.98       14.38      2.00 o 
   3   0  11        7.17       11.25      2.23 o 
   4   0  11       69.43       72.67      4.25 o 
   5   0  11        0.08        0.87      1.31 o 
  -5   1  11        0.24       -0.39      0.79 o 
  -4   1  11       13.28       14.94      2.83 o 
  -3   1  11       28.69       30.24      2.11 o 
  -2   1  11      251.61      251.03      5.81 o 
  -1   1  11      253.88      251.84      5.81 o 
   0   1  11      451.16      423.61     10.27 o 
   1   1  11      190.09      186.02     12.93 o 
   2   1  11       70.06       63.99      3.65 o 
   3   1  11        1.90        2.57      1.31 o 
   4   1  11      124.25      131.52      6.12 o 
   5   1  11        2.16        4.30      2.58 o 
  -5   2  11       24.22       29.87      6.01 o 
  -4   2  11        1.82        0.62      0.90 o 
  -3   2  11        3.05        4.25      1.11 o 
  -2   2  11       91.61       92.78      2.89 o 
  -1   2  11       41.47       46.09      1.93 o 
   0   2  11      398.47      379.96      8.07 o 
   1   2  11       14.77       13.71      1.44 o 
   2   2  11      442.53      444.10     11.04 o 
   3   2  11       15.01       15.49      2.31 o 
   4   2  11        0.04        0.17      1.34 o 
  -5   3  11      106.85      103.41      5.27 o 
  -4   3  11       10.61       12.60      2.01 o 
  -3   3  11        0.68        1.28      0.93 o 
  -2   3  11       35.22       35.62      3.82 o 
  -1   3  11      145.48      144.54      5.78 o 
   0   3  11       92.58       88.14      3.32 o 
   1   3  11      218.37      212.94     10.23 o 
   2   3  11       24.08       26.97      2.15 o 
   3   3  11       45.13       54.20      2.95 o 
   4   3  11        0.44        1.64      1.43 o 
  -5   4  11       93.28       96.00      5.11 o 
  -4   4  11      101.54      101.52      4.97 o 
  -3   4  11        5.89        6.27      1.42 o 
  -2   4  11        9.40       10.96      1.35 o 
  -1   4  11       15.84       18.84      1.59 o 
   0   4  11        0.94        1.78      0.85 o 
   1   4  11      277.81      268.89      8.77 o 
   2   4  11        5.35        8.36      1.43 o 
   3   4  11      208.54      210.21      6.53 o 
   4   4  11        7.80        7.74      1.45 o 
  -5   5  11       32.50       32.43      3.37 o 
  -4   5  11      143.70      132.20     12.81 o 
  -3   5  11        0.81        2.29      0.88 o 
  -2   5  11       44.94       46.17      2.41 o 
  -1   5  11       78.40       76.72      9.64 o 
   0   5  11        1.59        3.01      0.93 o 
   1   5  11        7.46       10.33      2.38 o 
   2   5  11      110.63      109.84      7.50 o 
   3   5  11        2.80        4.02      1.23 o 
  -4   6  11       75.21       80.89      7.05 o 
  -3   6  11      115.64      117.15      4.25 o 
  -2   6  11        2.48        4.61      1.35 o 
  -1   6  11       52.97       49.34      3.52 o 
   0   6  11       40.21       43.41      3.42 o 
   1   6  11       11.61       13.84      1.69 o 
   2   6  11       74.46       82.45      4.38 o 
  -4   7  11       20.01       19.84      2.65 o 
  -3   7  11      106.24      119.87      7.41 o 
  -2   7  11       41.00       43.12     10.92 o 
  -1   7  11       81.81       75.11      4.23 o 
   0   7  11       27.41       29.25      3.06 o 
   1   7  11       16.17       20.51      2.73 o 
  -3   8  11       64.89       69.22      4.37 o 
  -2   8  11       25.68       28.19      3.11 o 
  -1   8  11        0.70        4.27      1.46 o 
   0   8  11       99.12       93.67      6.01 o 
   0  -8  12       87.50       94.58      7.99 o 
   1  -8  12       62.06       64.98      3.58 o 
   2  -8  12      120.97      112.14      7.71 o 
  -2  -7  12       50.06       49.94      4.15 o 
  -1  -7  12        5.88        4.65      1.43 o 
   0  -7  12        8.53       12.89      4.45 o 
   1  -7  12       88.85       97.60      4.26 o 
   2  -7  12       75.06       82.09      3.75 o 
   3  -7  12      268.01      270.76      8.15 o 
  -3  -6  12       58.43       53.37      4.24 o 
  -2  -6  12       23.21       18.45      2.69 o 
  -1  -6  12      109.37      118.01      9.69 o 
   0  -6  12       21.28       20.92      2.04 o 
   1  -6  12      145.77      140.01      4.98 o 
   2  -6  12       88.98       91.78      3.86 o 
   3  -6  12       69.22       69.49      3.36 o 
  -3  -5  12      133.33      124.04      6.12 o 
  -2  -5  12       29.44       28.70      3.84 o 
  -1  -5  12       41.68       38.37      3.38 o 
   0  -5  12       83.65       82.10      3.41 o 
   1  -5  12       31.69       35.48      2.48 o 
   2  -5  12      208.46      192.05      6.48 o 
   3  -5  12       66.41       71.30      3.37 o 
   4  -5  12      206.48      214.76      8.55 o 
  -4  -4  12       28.58       34.34      3.57 o 
  -3  -4  12       28.76       35.12      3.45 o 
  -2  -4  12       11.09       16.24      2.43 o 
  -1  -4  12       76.90       65.72      3.98 o 
   0  -4  12        1.68        2.68      0.97 o 
   1  -4  12       70.85       56.90      2.81 o 
   2  -4  12       32.81       34.88      2.43 o 
   3  -4  12       38.79       43.50      3.39 o 
   4  -4  12       13.87       15.25      2.61 o 
  -4  -3  12       15.89       17.53      4.36 o 
  -3  -3  12        1.10        3.14      1.60 o 
  -2  -3  12       79.69       74.78      6.21 o 
  -1  -3  12      184.18      175.43     10.56 o 
   0  -3  12       65.91       62.39      2.86 o 
   1  -3  12       57.30       55.12      2.67 o 
   2  -3  12      140.34      146.10      4.88 o 
   3  -3  12      335.27      314.16     10.85 o 
   4  -3  12       54.85       55.63      4.16 o 
  -4  -2  12       64.72       63.88      4.37 o 
  -3  -2  12      106.19      111.29      5.40 o 
  -2  -2  12        5.05        6.67      1.61 o 
  -1  -2  12       36.88       26.36      1.98 o 
   0  -2  12       11.80        8.01      1.22 o 
   1  -2  12       14.80       14.04      1.52 o 
   2  -2  12      236.27      217.34      8.04 o 
   3  -2  12        8.74       10.13      1.94 o 
   4  -2  12       12.48       14.41      3.18 o 
  -5  -1  12       46.36       58.16      3.34 o 
  -4  -1  12       89.12       80.21      9.82 o 
  -3  -1  12        1.43        2.25      1.35 o 
  -2  -1  12        0.06        0.10      0.99 o 
  -1  -1  12       19.64       14.56      1.52 o 
   0  -1  12      171.38      161.14      6.21 o 
   1  -1  12       31.71       31.22      3.74 o 
   2  -1  12        9.42       12.33      1.99 o 
   3  -1  12      143.61      143.50      7.58 o 
   4  -1  12      205.16      207.01     13.73 o 
  -5   0  12        1.96        1.52      1.08 o 
  -4   0  12       47.93       53.39      3.00 o 
  -3   0  12      142.05      131.25      4.56 o 
  -2   0  12      182.04      193.82     10.40 o 
  -1   0  12       10.43       11.57      1.43 o 
   0   0  12      118.73      107.57      4.32 o 
   1   0  12       36.53       39.73      2.23 o 
   2   0  12        0.10        1.04      1.15 o 
   3   0  12      238.42      249.51      9.25 o 
   4   0  12       24.58       25.63      3.15 o 
  -5   1  12      163.09      144.64      5.19 o 
  -4   1  12       10.86       15.77      1.82 o 
  -3   1  12       99.93       98.46      3.81 o 
  -2   1  12        0.29        0.87      0.81 o 
  -1   1  12        0.53        1.77      1.12 o 
   0   1  12        1.91        1.10      0.75 o 
   1   1  12       18.59       18.69      2.28 o 
   2   1  12        5.30        5.72      1.51 o 
   3   1  12       91.01      108.43      5.33 o 
   4   1  12       19.62       21.74      2.90 o 
  -5   2  12        0.01        3.25      1.44 o 
  -4   2  12       89.64       91.36      4.66 o 
  -3   2  12        1.56        2.33      0.86 o 
  -2   2  12      296.89      291.93      6.74 o 
  -1   2  12       72.50       78.48      2.86 o 
   0   2  12       60.25       60.29      2.69 o 
   1   2  12       68.65       66.56      3.76 o 
   2   2  12       96.44      110.35      5.20 o 
   3   2  12       12.30       13.54      2.35 o 
   4   2  12       45.86       52.25      4.20 o 
  -5   3  12        7.95        7.84      1.81 o 
  -4   3  12      183.20      171.27     12.35 o 
  -3   3  12        1.52        2.67      1.64 o 
  -2   3  12        1.23        2.52      0.74 o 
  -1   3  12       29.19       29.39      3.22 o 
   0   3  12        1.22        0.43      0.82 o 
   1   3  12       30.18       30.79      2.22 o 
   2   3  12       12.36       15.34      2.23 o 
   3   3  12       44.48       51.26      4.04 o 
  -4   4  12       32.79       40.64      3.38 o 
  -3   4  12      275.01      266.07     15.73 o 
  -2   4  12        7.24        8.42      1.25 o 
  -1   4  12      435.23      434.29     10.92 o 
   0   4  12        1.28        3.23      1.00 o 
   1   4  12       83.43       83.83      3.48 o 
   2   4  12        9.89       12.61      1.72 o 
   3   4  12       73.39       78.88      4.62 o 
  -4   5  12        9.94        9.76      1.95 o 
  -3   5  12       50.66       54.30      3.58 o 
  -2   5  12       13.76       18.52      1.77 o 
  -1   5  12       91.55       95.82      7.44 o 
   0   5  12       67.15       71.75      3.24 o 
   1   5  12        0.25        2.40      0.96 o 
   2   5  12       56.55       56.55      3.25 o 
  -4   6  12      273.12      293.07     25.44 o 
  -3   6  12       28.81       38.11      9.01 o 
  -2   6  12      157.81      152.58      9.03 o 
  -1   6  12       35.43       35.69      3.29 o 
   0   6  12      241.04      232.78     11.91 o 
   1   6  12        4.67        5.59      1.75 o 
   2   6  12       45.77       53.23      3.99 o 
  -3   7  12       42.65       43.30      3.59 o 
  -2   7  12        2.52        0.88      1.22 o 
  -1   7  12      134.78      136.07      6.65 o 
   0   7  12      121.56      121.29      5.88 o 
   0  -7  13       37.92       46.25      3.95 o 
   1  -7  13       57.25       65.98      3.57 o 
  -2  -6  13        4.74        8.77      1.94 o 
  -1  -6  13      225.80      238.23      9.35 o 
   0  -6  13       53.39       56.91      4.23 o 
   1  -6  13        8.74        8.29      1.38 o 
   2  -6  13        4.76        8.36      1.49 o 
  -2  -5  13       68.58       67.43      4.72 o 
  -1  -5  13       17.89       15.61      2.36 o 
   0  -5  13       23.78       23.94      2.10 o 
   1  -5  13       20.23       29.46      3.91 o 
   2  -5  13       84.79       94.20      3.94 o 
   3  -5  13       48.95       46.04      3.29 o 
  -3  -4  13       18.21       26.44      3.23 o 
  -2  -4  13      169.76      176.30      7.54 o 
  -1  -4  13       12.64       16.72      2.62 o 
   0  -4  13      161.49      168.50      5.51 o 
   1  -4  13      190.87      179.50      5.77 o 
   2  -4  13       36.89       37.23      2.59 o 
   3  -4  13       62.16       66.97      5.16 o 
  -3  -3  13       54.14       63.13      4.53 o 
  -2  -3  13       58.71       57.62      4.19 o 
  -1  -3  13      223.48      233.01      8.82 o 
   0  -3  13       43.27       37.30      2.47 o 
   1  -3  13       49.52       45.34      2.66 o 
   2  -3  13        0.01        2.10      0.91 o 
   3  -3  13       85.43       82.86      9.82 o 
   4  -3  13       70.46       65.08      4.73 o 
  -4  -2  13       57.64       68.23      4.80 o 
  -3  -2  13       48.74       60.23      4.27 o 
  -2  -2  13        3.18        2.38      1.43 o 
  -1  -2  13       39.40       50.60      3.72 o 
   0  -2  13       52.22       59.22      2.86 o 
   1  -2  13       57.68       56.29      2.87 o 
   2  -2  13      211.13      201.39      7.82 o 
   3  -2  13       24.90       29.64      3.13 o 
   4  -2  13       71.68       79.32      4.75 o 
  -4  -1  13       55.53       56.52      4.48 o 
  -3  -1  13        1.80        1.16      1.28 o 
  -2  -1  13      149.37      159.51      6.74 o 
  -1  -1  13       73.62       72.48      3.09 o 
   0  -1  13      260.00      260.89      7.30 o 
   1  -1  13       42.78       34.95      3.62 o 
   2  -1  13       48.94       47.63      3.73 o 
   3  -1  13        1.52        0.50      1.28 o 
   4  -1  13      113.22      117.44      6.00 o 
  -4   0  13       74.01       84.31      6.92 o 
  -3   0  13      210.04      225.38      8.47 o 
  -2   0  13       29.05       30.54      2.91 o 
  -1   0  13        3.22        3.68      1.01 o 
   0   0  13        5.45        5.12      1.11 o 
   1   0  13      125.31      140.48      9.61 o 
   2   0  13       17.59       19.33      2.58 o 
   3   0  13      146.52      145.46      6.59 o 
   4   0  13        1.51        0.13      2.11 o 
  -4   1  13        0.20        2.13      1.04 o 
  -3   1  13       20.57       21.57      2.54 o 
  -2   1  13       12.99       16.34      2.22 o 
  -1   1  13       60.73       70.91      3.02 o 
   0   1  13       69.23       65.19      2.87 o 
   1   1  13       76.01       84.97      4.44 o 
   2   1  13        0.33       -0.12      1.51 o 
   3   1  13       13.54       13.86      2.42 o 
  -4   2  13        0.57       -0.48      0.96 o 
  -3   2  13       97.13      106.10      4.07 o 
  -2   2  13      233.06      238.69      8.06 o 
  -1   2  13       41.43       50.47      2.67 o 
   0   2  13        2.82        5.16      1.47 o 
   1   2  13       21.10       18.99      2.39 o 
   2   2  13       92.18       97.17      4.99 o 
   3   2  13       11.91       13.78      3.00 o 
  -4   3  13       47.04       41.98      6.59 o 
  -3   3  13        0.18        0.40      1.12 o 
  -2   3  13       12.61       13.98      1.37 o 
  -1   3  13      108.65      111.77      4.11 o 
   0   3  13        0.09        2.04      1.13 o 
   1   3  13        4.52        6.39      1.57 o 
   2   3  13        1.83        3.83      1.46 o 
   3   3  13       40.65       46.10      4.05 o 
  -4   4  13        0.10        2.66      1.38 o 
  -3   4  13       64.36       60.38      3.80 o 
  -2   4  13       48.67       50.72      2.69 o 
  -1   4  13      107.36      115.68      6.58 o 
   0   4  13       19.16       23.02      2.05 o 
   1   4  13        2.76        7.92      1.66 o 
   2   4  13       14.00       15.23      5.29 o 
  -3   5  13       12.14       10.86      1.93 o 
  -2   5  13        0.12        0.50      1.08 o 
  -1   5  13       14.90       22.04      2.55 o 
   0   5  13       86.78       91.07      4.66 o 
   1   5  13        8.51       10.34      1.62 o 
  -2   6  13      111.19      110.07      6.51 o 
  -1   6  13        8.15       10.98      2.00 o 
   0   6  13       62.16       72.01      4.29 o 
   0  -6  14       30.30       32.91      5.24 o 
  -1  -5  14       57.32       61.38      5.51 o 
   0  -5  14       71.10       84.99      4.79 o 
   1  -5  14       31.06       30.77      2.50 o 
   2  -5  14       77.34       83.12      4.61 o 
  -2  -4  14       97.26       93.29      5.32 o 
  -1  -4  14        2.98        6.20      1.87 o 
   0  -4  14      116.28      114.41      4.38 o 
   1  -4  14        5.79        8.89      1.48 o 
   2  -4  14       14.13       21.90      2.12 o 
  -3  -3  14       92.05      112.57      7.71 o 
  -2  -3  14       20.50       26.90      3.74 o 
  -1  -3  14       50.82       57.03      4.22 o 
   0  -3  14      122.46      127.80      4.86 o 
   1  -3  14       12.22       19.96      3.44 o 
   2  -3  14        2.06        2.66      1.34 o 
   3  -3  14       49.56       59.23      4.47 o 
  -3  -2  14      124.10      139.35      6.59 o 
  -2  -2  14       71.63       88.30      4.95 o 
  -1  -2  14      109.62       94.70      4.95 o 
   0  -2  14       67.65       61.82      3.03 o 
   1  -2  14      177.43      177.51      5.70 o 
   2  -2  14       45.66       53.71      4.10 o 
   3  -2  14       39.00       45.09      4.89 o 
  -3  -1  14        0.08       -0.58      1.17 o 
  -2  -1  14      294.61      311.54     11.03 o 
  -1  -1  14       12.68       13.12      2.25 o 
   0  -1  14       14.79       16.95      2.11 o 
   1  -1  14       58.22       61.46      3.97 o 
   2  -1  14        2.78        3.61      1.54 o 
   3  -1  14       41.60       51.78      4.28 o 
  -3   0  14       59.06       50.94      7.50 o 
  -2   0  14      104.81      123.34      7.90 o 
  -1   0  14       51.81       64.40      3.01 o 
   0   0  14      120.25      107.72      5.23 o 
   1   0  14      144.53      146.85      6.43 o 
   2   0  14      157.84      171.87      7.30 o 
   3   0  14        9.05       13.39      2.37 o 
  -3   1  14      129.21      150.92      6.53 o 
  -2   1  14        5.23        2.80      2.33 o 
  -1   1  14      509.10      547.46     17.86 o 
   0   1  14        2.17        4.51      1.44 o 
   1   1  14        3.45        6.49      1.72 o 
   2   1  14        0.60        1.72      1.29 o 
   3   1  14       35.28       49.40      6.14 o 
  -3   2  14       32.96       35.62      3.21 o 
  -2   2  14      104.72      116.31      5.82 o 
  -1   2  14       57.21       66.53      3.82 o 
   0   2  14       27.36       38.81      3.38 o 
   1   2  14       86.29       82.86      4.54 o 
   2   2  14       63.00       71.17      4.51 o 
  -3   3  14        9.26       11.00      1.94 o 
  -2   3  14       49.27       63.24      5.22 o 
  -1   3  14       38.25       47.11      3.52 o 
   0   3  14      347.67      370.18     16.09 o 
   1   3  14        0.09        0.15      1.27 o 
   2   3  14        7.51       11.95      2.28 o 
  -3   4  14       45.70       48.26      3.64 o 
  -2   4  14       92.14      104.81      7.46 o 
  -1   4  14       38.43       41.31      4.69 o 
   0   4  14       55.15       64.35      6.94 o 
   1   4  14        9.55       11.70      2.27 o 
  -2   5  14       25.62       31.88      3.03 o 
  -1   5  14       41.98       42.29      3.51 o 
   0   5  14      124.45      132.48      6.03 o 
   0  -4  15       47.81       46.95      5.16 o 
   1  -4  15       17.51       16.28      2.00 o 
  -1  -3  15       42.93       47.51      4.67 o 
   0  -3  15       47.38       57.42      4.21 o 
   1  -3  15      136.48      175.82      9.60 o 
  -2  -2  15        0.04        3.85      1.95 o 
  -1  -2  15       38.14       40.93      5.69 o 
   0  -2  15        8.19       10.46      1.58 o 
   1  -2  15       87.08       95.23      5.08 o 
   2  -2  15       11.59       10.37      2.50 o 
  -2  -1  15       77.41      101.25      5.36 o 
  -1  -1  15        0.58        2.06      1.47 o 
   0  -1  15        2.36        3.88      1.34 o 
   1  -1  15       20.06       29.60      6.04 o 
   2  -1  15       45.28       50.52      4.22 o 
  -2   0  15        9.90       11.82      4.15 o 
  -1   0  15       94.59      100.91      5.52 o 
   0   0  15       31.70       27.09      3.07 o 
   1   0  15       41.23       52.76      4.17 o 
   2   0  15       96.11      106.56      5.61 o 
  -2   1  15       28.73       36.88      3.39 o 
  -1   1  15       91.38      100.12      7.61 o 
   0   1  15        5.72        9.08      1.90 o 
   1   1  15       22.20       27.05      3.09 o 
  -2   2  15        7.90       10.00      3.11 o 
  -1   2  15        9.85       13.97      2.50 o 
   0   2  15      147.63      168.59      8.56 o 
   1   2  15       40.81       36.83      3.60 o 
  -1   3  15       73.03       79.84      6.50 o 
   0   3  15      160.34      182.39      7.50 o 
                                                 
